# Supplementary material for: 1-[3-Meth­oxy-4-(prop-2-yn-1-yl­oxy)phen­yl]ethanone
Source: Acta Crystallogr Sect E Struct Rep Online. 2010 Dec 18;67(Pt 1):o150. doi: 10.1107/S1600536810052074 (PMC3050284; doi:10.1107/S1600536810052074)
Supplement: Supplementary file 1 [file e-67-0o150-sup1.cif]

##############################################################################
###                                                                        ###
###        Electronic paper (Acta Crystallographica Section E)             ###
###                                                                        ###
##############################################################################
#                                                                            #
# This CIF contains the data in a paper accepted for publication in Acta     #
# Crystallographica Section E. It conforms to the requirements of Notes      #
# for Authors for Section E, and has been peer reviewed under the auspices   #
# of the IUCr Commission on Journals.                                        #
#                                                                            #
# Full details of the Crystallographic Information File format               #
# are given in the paper "The Crystallographic Information File (CIF):       #
# a New Standard Archive File for Crystallography" by S. R. Hall, F. H.      #
# Allen and I. D. Brown [Acta Cryst. (1991), A47, 655-685].                  #
#                                                                            #
# The current version of the core CIF dictionary is obtainable from          #
# ftp://ftp.iucr.org/pub/cif_core.dic. The current version number is 2.4.    #
#                                                                            #
# Software is freely available for graphical display of the structure(s) in  #
# this CIF.  For information consult the CIF home page http://www.iucr.org/  #
# cif/home.html                                                              #
#                                                                            #
# This file may be used for bona fide research purposes within the           #
# scientific community so long as proper attribution is given to the journal # 
# article from which it was obtained.                                        #
#                                                                            #
##############################################################################
                                             
data_I
_audit_creation_method     SHELXL-97
_chemical_name_systematic
;
1-[3-Methoxy-4-(prop-2-yn-1-yloxy)phenyl]ethanone
;
_chemical_name_common     ?
_chemical_formula_moiety     'C12 H12 O3'
_chemical_formula_sum     'C12 H12 O3'
_chemical_formula_iupac     'C12 H12 O3'
_chemical_formula_weight     204.22
_chemical_melting_point     ?
_symmetry_cell_setting     monoclinic
_symmetry_space_group_name_H-M     'P 21/c'
_symmetry_space_group_name_Hall     '-P 2ybc'
loop_
    _symmetry_equiv_pos_as_xyz
    'x, y, z'
    '-x, y+1/2, -z+1/2'
    '-x, -y, -z'
    'x, -y-1/2, z-1/2'
_cell_length_a     12.152(2)
_cell_length_b     8.9870(18)
_cell_length_c     10.179(2)
_cell_angle_alpha     90.00
_cell_angle_beta     103.86(3)
_cell_angle_gamma     90.00
_cell_volume     1079.3(4)
_cell_formula_units_Z     4
_cell_measurement_reflns_used     25
_cell_measurement_theta_min     9
_cell_measurement_theta_max     13
_cell_measurement_temperature     293(2)
_exptl_crystal_description     block
_exptl_crystal_colour     colourless
_exptl_crystal_size_max     0.30
_exptl_crystal_size_mid     0.20
_exptl_crystal_size_min     0.10
_exptl_crystal_density_diffrn     1.257
_exptl_crystal_density_meas     ?
_exptl_crystal_density_method     'not measured'
_exptl_crystal_F_000     432
_exptl_absorpt_coefficient_mu     0.090
_exptl_absorpt_correction_type     psi-scan
_exptl_absorpt_process_details
;
(North <i>et al.</i>, 1968)
;
_exptl_absorpt_correction_T_min     0.9735
_exptl_absorpt_correction_T_max     0.9911
_exptl_special_details
;
Absorption correction: semi-empirical absorption based on psi-scan
(North <i>et al.</i>, 1968)
;
_diffrn_ambient_temperature     293(2)
_diffrn_radiation_type     MoK\a
_diffrn_radiation_wavelength     0.71073
_diffrn_radiation_source     'fine-focus sealed tube'
_diffrn_radiation_monochromator     graphite
_diffrn_measurement_device_type     'Enraf--Nonius CAD-4'
_diffrn_measurement_method     \w/2\q
_diffrn_detector_area_resol_mean     ?
_diffrn_reflns_number     2908
_diffrn_reflns_av_R_equivalents     0.0518
_diffrn_reflns_av_sigmaI/netI     0.0502
_diffrn_reflns_theta_min     1.73
_diffrn_reflns_theta_max     25.37
_diffrn_reflns_theta_full     25.37
_diffrn_measured_fraction_theta_max     0.999
_diffrn_measured_fraction_theta_full     0.999
_diffrn_reflns_limit_h_min     -14
_diffrn_reflns_limit_h_max     0
_diffrn_reflns_limit_k_min     -3
_diffrn_reflns_limit_k_max     10
_diffrn_reflns_limit_l_min     -11
_diffrn_reflns_limit_l_max     12
_diffrn_standards_number     3
_diffrn_standards_interval_count     200
_diffrn_standards_interval_time     120
_diffrn_standards_decay_%     1
_refine_special_details
;
Refinement of <i>F</i>^2^ against ALL reflections. The weighted <i>R</i>-factor
<i>wR</i> and goodness of fit <i>S</i> are based on <i>F</i>^2^, conventional
<i>R</i>-factors <i>R</i> are based on <i>F</i>, with <i>F</i> set to zero for
negative <i>F</i>^2^. The threshold expression of <i>F</i>^2^ >
\s(<i>F</i>^2^) is used only for calculating <i>R</i>-factors(gt) <i>etc</i>.
and is not relevant to the choice of reflections for refinement.
<i>R</i>-factors based on <i>F</i>^2^ are statistically about twice as large
as those based on <i>F</i>, and <i>R</i>- factors based on ALL data will be
even larger.
;
_reflns_number_total     1988
_reflns_number_gt     1400
_reflns_threshold_expression     I>2sigma(I)
_refine_ls_structure_factor_coef     Fsqd
_refine_ls_matrix_type     full
_refine_ls_R_factor_all     0.0808
_refine_ls_R_factor_gt     0.0556
_refine_ls_wR_factor_gt     0.1492
_refine_ls_wR_factor_ref     0.1688
_refine_ls_goodness_of_fit_ref     1.002
_refine_ls_restrained_S_all     1.002
_refine_ls_number_reflns     1988
_refine_ls_number_parameters     141
_refine_ls_number_restraints     0
_refine_ls_hydrogen_treatment     mixed
_refine_ls_weighting_scheme     calc
_refine_ls_weighting_details
         'calc w=1/[\s^2^(Fo^2^)+(0.1000P)^2^+0.1000P] where P=(Fo^2^+2Fc^2^)/3'
_atom_sites_solution_hydrogens     geom
_atom_sites_solution_primary     direct
_atom_sites_solution_secondary     difmap
_refine_ls_shift/su_max     0.000
_refine_ls_shift/su_mean     0.000
_refine_diff_density_max     0.207
_refine_diff_density_min     -0.200
_refine_ls_extinction_method     'SHELXL97 (Sheldrick, 2008)'
_refine_ls_extinction_coef     0.066(9)
_refine_ls_extinction_expression
                                  'Fc^*^=kFc[1+0.001xFc^2^\l^3^/sin(2\q)]^-1/4^'
loop_
    _atom_type_symbol
    _atom_type_description
    _atom_type_scat_dispersion_real
    _atom_type_scat_dispersion_imag
    _atom_type_scat_source
    'C' 'C' 0.0033 0.0016
                         'International Tables Vol C Tables 4.2.6.8 and 6.1.1.4'
    'H' 'H' 0.0000 0.0000
                         'International Tables Vol C Tables 4.2.6.8 and 6.1.1.4'
    'O' 'O' 0.0106 0.0060
                         'International Tables Vol C Tables 4.2.6.8 and 6.1.1.4'
_computing_data_collection     'CAD-4 EXPRESS (Enraf--Nonius, 1994)'
_computing_cell_refinement     'CAD-4 EXPRESS (Enraf--Nonius, 1994)'
_computing_data_reduction     'XCAD4 (Harms & Wocadlo, 1996)'
_computing_structure_solution     'SHELXS97 (Sheldrick, 2008)'
_computing_structure_refinement     'SHELXL97 (Sheldrick, 2008)'
_computing_molecular_graphics     'SHELXTL (Sheldrick, 2008)'
_computing_publication_material     'SHELXTL (Sheldrick, 2008)'
loop_
    _atom_site_type_symbol
    _atom_site_label
    _atom_site_fract_x
    _atom_site_fract_y
    _atom_site_fract_z
    _atom_site_U_iso_or_equiv
    _atom_site_adp_type
    _atom_site_calc_flag
    _atom_site_refinement_flags
    _atom_site_occupancy
    _atom_site_disorder_assembly
    _atom_site_disorder_group
    O O1 0.02729(15) -0.0061(2) 0.20836(17) 0.0658(6) Uani d . 1 . .
    C C1 0.29554(18) 0.1655(3) 0.3643(2) 0.0511(6) Uani d . 1 . .
    H H1A 0.3039 0.2296 0.2956 0.061 Uiso calc R 1 . .
    O O2 0.26138(12) -0.10284(18) 0.68203(14) 0.0529(5) Uani d . 1 . .
    C C2 0.37931(19) 0.1593(3) 0.4840(2) 0.0506(6) Uani d . 1 . .
    H H2A 0.4444 0.2170 0.4943 0.061 Uiso calc R 1 . .
    O O3 0.44025(13) 0.05304(19) 0.71063(15) 0.0527(5) Uani d . 1 . .
    C C3 0.36568(17) 0.0674(2) 0.5876(2) 0.0428(5) Uani d . 1 . .
    C C4 0.26800(18) -0.0201(2) 0.5718(2) 0.0409(5) Uani d . 1 . .
    C C5 0.18711(18) -0.0157(2) 0.4518(2) 0.0426(6) Uani d . 1 . .
    H H5A 0.1230 -0.0754 0.4405 0.051 Uiso calc R 1 . .
    C C6 0.19980(18) 0.0773(2) 0.3462(2) 0.0433(6) Uani d . 1 . .
    C C7 0.1073(2) 0.0778(3) 0.2195(2) 0.0493(6) Uani d . 1 . .
    C C8 0.1143(2) 0.1817(4) 0.1077(3) 0.0835(10) Uani d . 1 . .
    H H8A 0.0491 0.1684 0.0338 0.125 Uiso calc R 1 . .
    H H8B 0.1818 0.1612 0.0775 0.125 Uiso calc R 1 . .
    H H8C 0.1164 0.2824 0.1397 0.125 Uiso calc R 1 . .
    C C9 0.1630(2) -0.1939(3) 0.6694(3) 0.0616(7) Uani d . 1 . .
    H H9A 0.1675 -0.2465 0.7526 0.092 Uiso calc R 1 . .
    H H9B 0.1590 -0.2640 0.5973 0.092 Uiso calc R 1 . .
    H H9C 0.0965 -0.1323 0.6498 0.092 Uiso calc R 1 . .
    C C10 0.54011(18) 0.1439(3) 0.7385(2) 0.0510(6) Uani d . 1 . .
    H H10A 0.5201 0.2485 0.7291 0.061 Uiso calc R 1 . .
    H H10B 0.5873 0.1203 0.6768 0.061 Uiso calc R 1 . .
    C C11 0.59931(19) 0.1100(3) 0.8775(3) 0.0547(6) Uani d . 1 . .
    C C12 0.6418(3) 0.0809(4) 0.9899(3) 0.0737(9) Uani d . 1 . .
    H H12A 0.669(3) 0.067(4) 1.079(4) 0.094(11) Uiso d . 1 . .
loop_
    _atom_site_aniso_label
    _atom_site_aniso_U_11
    _atom_site_aniso_U_22
    _atom_site_aniso_U_33
    _atom_site_aniso_U_12
    _atom_site_aniso_U_13
    _atom_site_aniso_U_23
    O1 0.0531(10) 0.0781(13) 0.0590(11) -0.0090(10) -0.0009(8) 0.0004(9)
    C1 0.0513(13) 0.0543(14) 0.0470(12) -0.0053(12) 0.0105(10) 0.0068(11)
    O2 0.0519(9) 0.0597(10) 0.0453(9) -0.0136(8) 0.0080(7) 0.0078(7)
    C2 0.0457(12) 0.0544(14) 0.0507(13) -0.0109(11) 0.0097(10) 0.0047(11)
    O3 0.0472(9) 0.0611(10) 0.0448(9) -0.0132(8) 0.0011(7) 0.0045(7)
    C3 0.0422(11) 0.0469(13) 0.0377(11) -0.0025(10) 0.0065(9) -0.0021(10)
    C4 0.0446(11) 0.0379(11) 0.0411(11) -0.0014(9) 0.0120(9) -0.0010(9)
    C5 0.0397(11) 0.0439(12) 0.0443(12) -0.0027(10) 0.0105(9) -0.0046(10)
    C6 0.0456(12) 0.0429(12) 0.0411(11) 0.0044(10) 0.0096(9) -0.0007(9)
    C7 0.0467(12) 0.0523(14) 0.0464(13) 0.0077(12) 0.0065(10) -0.0001(11)
    C8 0.0727(18) 0.102(2) 0.0613(16) -0.0064(18) -0.0130(14) 0.0324(17)
    C9 0.0553(14) 0.0652(16) 0.0652(15) -0.0146(13) 0.0160(12) 0.0131(13)
    C10 0.0437(12) 0.0570(14) 0.0495(13) -0.0083(11) 0.0056(10) -0.0030(11)
    C11 0.0470(12) 0.0611(16) 0.0533(14) -0.0080(12) 0.0071(11) -0.0022(12)
    C12 0.0720(18) 0.086(2) 0.0551(17) -0.0111(16) -0.0008(14) 0.0035(16)
_geom_special_details
;
 All esds (except the esd in the dihedral angle between two l.s. planes)
 are estimated using the full covariance matrix.  The cell esds are taken
 into account individually in the estimation of esds in distances, angles
 and torsion angles; correlations between esds in cell parameters are only
 used when they are defined by crystal symmetry.  An approximate (isotropic)
 treatment of cell esds is used for estimating esds involving l.s. planes.
;
loop_
    _geom_bond_atom_site_label_1
    _geom_bond_atom_site_label_2
    _geom_bond_site_symmetry_2
    _geom_bond_distance
    _geom_bond_publ_flag
    O1 C7 . 1.214(3) ?
    C1 C6 . 1.383(3) ?
    C1 C2 . 1.389(3) ?
    C1 H1A . 0.9300 ?
    O2 C4 . 1.365(3) ?
    O2 C9 . 1.429(3) ?
    C2 C3 . 1.381(3) ?
    C2 H2A . 0.9300 ?
    O3 C3 . 1.365(3) ?
    O3 C10 . 1.433(3) ?
    C3 C4 . 1.400(3) ?
    C4 C5 . 1.373(3) ?
    C5 C6 . 1.399(3) ?
    C5 H5A . 0.9300 ?
    C6 C7 . 1.494(3) ?
    C7 C8 . 1.490(4) ?
    C8 H8A . 0.9600 ?
    C8 H8B . 0.9600 ?
    C8 H8C . 0.9600 ?
    C9 H9A . 0.9600 ?
    C9 H9B . 0.9600 ?
    C9 H9C . 0.9600 ?
    C10 C11 . 1.457(3) ?
    C10 H10A . 0.9700 ?
    C10 H10B . 0.9700 ?
    C11 C12 . 1.167(4) ?
    C12 H12A . 0.90(3) ?
loop_
    _geom_angle_atom_site_label_1
    _geom_angle_atom_site_label_2
    _geom_angle_atom_site_label_3
    _geom_angle_site_symmetry_1
    _geom_angle_site_symmetry_3
    _geom_angle
    _geom_angle_publ_flag
    C6 C1 C2 . . 120.7(2) ?
    C6 C1 H1A . . 119.7 ?
    C2 C1 H1A . . 119.7 ?
    C4 O2 C9 . . 116.81(17) ?
    C3 C2 C1 . . 119.8(2) ?
    C3 C2 H2A . . 120.1 ?
    C1 C2 H2A . . 120.1 ?
    C3 O3 C10 . . 118.19(17) ?
    O3 C3 C2 . . 125.65(19) ?
    O3 C3 C4 . . 114.25(18) ?
    C2 C3 C4 . . 120.1(2) ?
    O2 C4 C5 . . 125.21(19) ?
    O2 C4 C3 . . 115.26(19) ?
    C5 C4 C3 . . 119.53(19) ?
    C4 C5 C6 . . 120.9(2) ?
    C4 C5 H5A . . 119.6 ?
    C6 C5 H5A . . 119.6 ?
    C1 C6 C5 . . 119.0(2) ?
    C1 C6 C7 . . 123.2(2) ?
    C5 C6 C7 . . 117.8(2) ?
    O1 C7 C8 . . 120.6(2) ?
    O1 C7 C6 . . 119.9(2) ?
    C8 C7 C6 . . 119.5(2) ?
    C7 C8 H8A . . 109.5 ?
    C7 C8 H8B . . 109.5 ?
    H8A C8 H8B . . 109.5 ?
    C7 C8 H8C . . 109.5 ?
    H8A C8 H8C . . 109.5 ?
    H8B C8 H8C . . 109.5 ?
    O2 C9 H9A . . 109.5 ?
    O2 C9 H9B . . 109.5 ?
    H9A C9 H9B . . 109.5 ?
    O2 C9 H9C . . 109.5 ?
    H9A C9 H9C . . 109.5 ?
    H9B C9 H9C . . 109.5 ?
    O3 C10 C11 . . 105.73(19) ?
    O3 C10 H10A . . 110.6 ?
    C11 C10 H10A . . 110.6 ?
    O3 C10 H10B . . 110.6 ?
    C11 C10 H10B . . 110.6 ?
    H10A C10 H10B . . 108.7 ?
    C12 C11 C10 . . 176.8(3) ?
    C11 C12 H12A . . 173(2) ?
loop_
    _geom_torsion_atom_site_label_1
    _geom_torsion_atom_site_label_2
    _geom_torsion_atom_site_label_3
    _geom_torsion_atom_site_label_4
    _geom_torsion_site_symmetry_1
    _geom_torsion_site_symmetry_2
    _geom_torsion_site_symmetry_3
    _geom_torsion_site_symmetry_4
    _geom_torsion
    _geom_torsion_publ_flag
    C6 C1 C2 C3 . . . . -1.8(4) ?
    C10 O3 C3 C2 . . . . 2.2(3) ?
    C10 O3 C3 C4 . . . . -176.96(19) ?
    C1 C2 C3 O3 . . . . -178.8(2) ?
    C1 C2 C3 C4 . . . . 0.4(3) ?
    C9 O2 C4 C5 . . . . 1.2(3) ?
    C9 O2 C4 C3 . . . . -179.78(19) ?
    O3 C3 C4 O2 . . . . 1.4(3) ?
    C2 C3 C4 O2 . . . . -177.8(2) ?
    O3 C3 C4 C5 . . . . -179.54(19) ?
    C2 C3 C4 C5 . . . . 1.2(3) ?
    O2 C4 C5 C6 . . . . 177.52(19) ?
    C3 C4 C5 C6 . . . . -1.4(3) ?
    C2 C1 C6 C5 . . . . 1.6(3) ?
    C2 C1 C6 C7 . . . . -179.4(2) ?
    C4 C5 C6 C1 . . . . 0.0(3) ?
    C4 C5 C6 C7 . . . . -179.01(19) ?
    C1 C6 C7 O1 . . . . 177.5(2) ?
    C5 C6 C7 O1 . . . . -3.5(3) ?
    C1 C6 C7 C8 . . . . -2.5(4) ?
    C5 C6 C7 C8 . . . . 176.5(2) ?
    C3 O3 C10 C11 . . . . 177.2(2) ?
    O3 C10 C11 C12 . . . . -25(6) ?
loop_
    _geom_hbond_atom_site_label_D
    _geom_hbond_atom_site_label_H
    _geom_hbond_atom_site_label_A
    _geom_hbond_site_symmetry_A
    _geom_hbond_distance_DH
    _geom_hbond_distance_HA
    _geom_hbond_distance_DA
    _geom_hbond_angle_DHA
    _geom_hbond_publ_flag
    C12 H12A O2 3_657 0.90(4) 2.40(4) 3.270(3) 164(3) yes
data_global
_journal_date_recd_electronic     2010-12-03
_journal_date_accepted     2010-12-12
_journal_name_full     'Acta Crystallographica, Section E'
_journal_year     2011
_journal_volume     67
_journal_issue      1
_journal_page_first     o150
_journal_page_last     o150
_journal_paper_category     QO
_journal_coeditor_code     NC2210
_publ_contact_author_name     'A.P. Chun-Hua Zhang'
_publ_contact_author_address
;
College of Chemistry and Chemical Engineering
Inner Mongolia University for the Nationalities
Inner Mongolia Autonomous Region tongryosi hoerimha daegeori #22,
028000,
People's Republic of China
;
_publ_contact_author_email     zhangchtl@hotmail.com
_publ_contact_author_fax     '+86-475-8313047'
_publ_contact_author_phone     '+86-475-8313047'
_publ_section_title
;
1-[3-Methoxy-4-(prop-2-yn-1-yloxy)phenyl]ethanone
;
loop_
    _publ_author_name
    _publ_author_address
    'Chun-Hua Zhang'
;
College of Chemistry and Chemical Engineering,
Inner Mongolia University for the Nationalities,
Inner Mongolia Autonomous Region Tongliao, 22 Huolinhe street,
028000,
People's Republic of China
;
    'Jing-Min Zhao'
;
Institute of Higher Vocational Education
Tongliao Vocational College
Inner Mongolia Autonomous Region Tongliao, 152 Huolinhe street,
028000,
People's Republic of China
;
    'Bao-Guo Chen'
;
College of Chemistry and Chemical Engineering,
Inner Mongolia University for the Nationalities,
Inner Mongolia Autonomous Region Tongliao, 22 Huolinhe street,
028000,
People's Republic of China
;
