# Supplementary material for: 1-[3-Meth­oxy-4-(prop-2-yn-1-yl­oxy)phen­yl]ethanone
Source: Acta Crystallogr Sect E Struct Rep Online. 2010 Dec 18;67(Pt 1):o150. doi: 10.1107/S1600536810052074 (PMC3050284; doi:10.1107/S1600536810052074)
Supplement: Supplementary file 2 [file e-67-0o150-Isup2.hkl]

# 
# h,k,l, Fc-squared, Fo-squared, sigma(Fo-squared) and status flag 
# 
data_I
_shelx_title ' X in P2(1)/c' 
_shelx_refln_list_code          4 
_shelx_F_calc_maximum      143.93 
_exptl_crystal_F_000       432.00 
_reflns_d_resolution_high  0.8293 
 
loop_ 
 _symmetry_equiv_pos_as_xyz 
 'x, y, z' 
 '-x, y+1/2, -z+1/2' 
 '-x, -y, -z' 
 'x, -y-1/2, z-1/2' 
 
_cell_length_a    12.1520 
_cell_length_b     8.9870 
_cell_length_c    10.1790 
_cell_angle_alpha  90.000 
_cell_angle_beta  103.860 
_cell_angle_gamma  90.000 
 
_shelx_F_squared_multiplier     1.000 
 
loop_ 
 _refln_index_h 
 _refln_index_k 
 _refln_index_l 
 _refln_F_squared_calc 
 _refln_F_squared_meas 
 _refln_F_squared_sigma 
 _refln_observed_status 
   1   0   0      894.76      776.80     16.37 o 
   2   0   0      911.92      834.87     23.17 o 
   3   0   0       28.29       15.85      1.02 o 
   4   0   0      562.53      532.78      6.24 o 
   5   0   0      457.94      502.38      6.83 o 
   6   0   0      101.37      112.10      3.68 o 
   7   0   0      327.50      290.63      6.33 o 
   8   0   0       48.99       38.75      3.26 o 
   9   0   0       27.07       24.97      2.85 o 
  10   0   0        0.94       -2.37      2.37 o 
  11   0   0      425.93      405.31     10.60 o 
  12   0   0      105.26      100.98      6.31 o 
  13   0   0       42.22       31.41      4.70 o 
  14   0   0       28.41       29.50      4.14 o 
   1   1   0       63.87       68.18      1.01 o 
   2   1   0        4.29        6.00      2.13 o 
   3   1   0      317.24      324.15      7.51 o 
   4   1   0      685.28      712.57     13.61 o 
   5   1   0      116.24      130.87     11.22 o 
   6   1   0        0.14       -0.82      0.82 o 
   7   1   0       73.48       71.69      2.41 o 
   8   1   0       79.03       82.93      2.90 o 
   9   1   0       83.11       72.17      2.93 o 
  10   1   0       42.25       44.19      3.76 o 
  11   1   0      107.56      110.24      4.20 o 
  12   1   0        9.61        4.51      5.01 o 
  13   1   0       45.23       36.83      3.49 o 
  14   1   0        6.52        5.46      2.28 o 
   0   2   0     5546.86     4696.47     49.57 o 
   1   2   0        2.93        6.54      1.09 o 
   2   2   0        0.67        1.89      0.68 o 
   3   2   0      583.93      598.16     13.06 o 
   4   2   0      574.89      611.82      5.19 o 
   5   2   0      784.11      838.91      6.69 o 
   6   2   0       65.20       76.57      2.40 o 
   7   2   0        4.47        4.85      1.07 o 
   8   2   0        0.71        0.63      1.02 o 
   9   2   0       22.29       20.51      2.91 o 
  10   2   0        8.80        5.77      1.74 o 
  11   2   0       80.64       64.89      3.51 o 
  12   2   0        2.77       -0.89      2.24 o 
  13   2   0       93.18       93.78      4.77 o 
   1   3   0       77.26       68.95      3.08 o 
   2   3   0      606.28      589.17      7.36 o 
   3   3   0      464.48      486.24      5.69 o 
   4   3   0      598.60      653.57      5.90 o 
   5   3   0      188.66      234.68     13.18 o 
   6   3   0        6.03        7.69      1.14 o 
   7   3   0      145.71      153.85      3.72 o 
   8   3   0      118.91      108.53      3.41 o 
   9   3   0       70.23       61.89      4.04 o 
  10   3   0       17.31       15.41      2.04 o 
  11   3   0        7.87        6.49      1.97 o 
  12   3   0       13.14       11.39      2.28 o 
  13   3   0       23.85       21.06      2.99 o 
   0   4   0      278.51      234.02      4.80 o 
   1   4   0     1243.84     1132.53     10.79 o 
   2   4   0       71.77       64.13      2.68 o 
   3   4   0       28.95       32.25      2.35 o 
   4   4   0      382.30      454.11      7.74 o 
   5   4   0       46.26       55.56      3.04 o 
   6   4   0      298.31      319.62      7.32 o 
   7   4   0        2.98        1.77      1.85 o 
   8   4   0       83.44       97.54      4.90 o 
   9   4   0        0.09       -0.19      2.02 o 
  10   4   0        5.87        5.58      2.32 o 
  11   4   0        3.04        1.49      2.57 o 
  12   4   0        9.69        5.74      3.12 o 
  13   4   0       20.35       17.20      4.28 o 
   1   5   0       16.77       17.18      1.82 o 
   2   5   0       26.83       19.89      1.93 o 
   3   5   0      414.48      420.89      7.87 o 
   4   5   0      435.50      475.87      8.68 o 
   5   5   0      120.55      132.24      4.82 o 
   6   5   0       68.46       66.50      3.87 o 
   7   5   0       20.82       22.12      3.12 o 
   8   5   0       92.23       94.70      5.14 o 
   9   5   0        0.02        1.99      2.13 o 
  10   5   0        7.83        8.70      3.01 o 
  11   5   0        7.44        8.75      2.87 o 
  12   5   0        7.51        6.41      2.93 o 
   0   6   0        1.22        0.58      1.02 o 
   1   6   0       91.99       79.94      3.85 o 
   2   6   0       26.64       24.03      2.43 o 
   3   6   0        8.70        9.75      2.02 o 
   4   6   0      114.92      106.62      4.82 o 
   5   6   0       10.90       16.29      2.60 o 
   6   6   0       78.92       74.60      4.56 o 
   7   6   0       82.96       78.92      4.56 o 
   8   6   0       11.66       18.86      3.12 o 
   9   6   0       50.44       53.16      4.34 o 
  10   6   0        0.12        0.00      2.40 o 
  11   6   0        0.28        2.60      2.60 o 
   1   7   0       50.22       45.91      3.32 o 
   2   7   0      273.53      273.57      7.58 o 
   3   7   0       59.89       54.79      3.84 o 
   4   7   0        2.09        2.87      2.02 o 
   5   7   0       15.95       16.60      2.60 o 
   6   7   0        9.95        9.47      2.84 o 
   7   7   0       52.93       58.33      4.73 o 
   8   7   0        0.60       -0.25      2.71 o 
   9   7   0        0.95       -0.80      2.82 o 
  10   7   0        0.37       -3.09      3.09 o 
   0   8   0       26.43       32.12      3.29 o 
   1   8   0        2.56        1.44      2.13 o 
   2   8   0        2.11        1.46      1.99 o 
   3   8   0        7.93        4.69      2.54 o 
   4   8   0      129.52      121.79      6.17 o 
   5   8   0        2.23       -2.10      2.46 o 
   6   8   0        3.80        5.88      2.68 o 
   7   8   0       15.52       16.65      3.48 o 
   8   8   0        0.01       -1.38      3.04 o 
   9   8   0       15.69       18.36      3.64 o 
   1   9   0       43.65       49.18      4.31 o 
   2   9   0       13.31       12.59      3.12 o 
   3   9   0        0.01        1.24      2.62 o 
   4   9   0        2.52       -2.73      2.73 o 
   5   9   0        9.34        9.58      2.76 o 
   6   9   0        0.51        3.34      2.54 o 
   7   9   0        0.83       -0.30      3.20 o 
   0  10   0        3.29        3.56      3.09 o 
   1  10   0       41.33       43.59      4.89 o 
   2  10   0       22.88       18.97      4.45 o 
   3  10   0        0.89        1.99      2.82 o 
   4  10   0        3.53        1.16      3.34 o 
   5  10   0        2.97        1.82      3.15 o 
 -14   1   1        2.10        2.55      2.28 o 
 -13   1   1       54.12       51.96      3.53 o 
 -12   1   1        2.97        1.33      3.33 o 
 -11   1   1       54.02       44.37      2.89 o 
 -10   1   1       65.80       65.34      3.47 o 
  -9   1   1        9.33        9.17      1.43 o 
  -8   1   1        7.15        5.18      1.28 o 
  -7   1   1      128.93      158.38      3.38 o 
  -6   1   1      589.97      612.84      5.91 o 
  -5   1   1      297.50      360.48      4.11 o 
  -4   1   1       92.64      113.37      4.84 o 
  -3   1   1     2670.15     2593.55     37.81 o 
  -2   1   1     9879.00     9991.92    699.71 o 
  -1   1   1      353.02      358.73     50.52 o 
   0   1   1     3420.89     3183.61    203.11 o 
   1   1   1       28.76       32.13      2.21 o 
   2   1   1       66.98       70.32      5.09 o 
   3   1   1       99.30       94.32      3.26 o 
   4   1   1      759.36      772.31      5.74 o 
   5   1   1        1.79        1.89      0.76 o 
   6   1   1      235.32      243.96      3.97 o 
   7   1   1      191.57      175.10      6.34 o 
   8   1   1       22.33       18.05      1.88 o 
   9   1   1      188.97      182.26      4.51 o 
  10   1   1       42.92       44.04      2.90 o 
  11   1   1      783.27      724.12     18.30 o 
  12   1   1       12.89        9.38      2.52 o 
  13   1   1        3.98        4.29      1.98 o 
 -14   2   1        7.29       10.57      3.62 o 
 -13   2   1       85.45       82.32      4.25 o 
 -12   2   1        0.04        0.21      1.99 o 
 -11   2   1       56.36       52.76      3.15 o 
 -10   2   1       10.50       10.77      1.65 o 
  -9   2   1       47.43       44.01      2.43 o 
  -8   2   1       76.63       90.40      6.08 o 
  -7   2   1        1.24        2.95      1.01 o 
  -6   2   1      661.83      801.55     13.87 o 
  -5   2   1     1927.59     2208.98     22.08 o 
  -4   2   1       48.35       40.75      1.48 o 
  -3   2   1      392.13      360.68     18.93 o 
  -2   2   1    20717.01    23380.85    666.02 o 
  -1   2   1     8025.70     7895.80    173.90 o 
   0   2   1      798.45      690.14      4.60 o 
   1   2   1     1696.84     1636.47    126.48 o 
   2   2   1        6.81        8.03      0.68 o 
   3   2   1      665.13      712.48     21.80 o 
   4   2   1      115.03      135.94      5.35 o 
   5   2   1       62.15       59.31      1.97 o 
   6   2   1      605.23      609.29     11.35 o 
   7   2   1        3.45        2.26      1.03 o 
   8   2   1      105.10      111.82      3.45 o 
   9   2   1       15.45       14.18      1.84 o 
  10   2   1      121.77      110.55      9.09 o 
  11   2   1       16.52       15.95      2.43 o 
  12   2   1       12.84       13.50      5.07 o 
  13   2   1        0.03        1.99      5.62 o 
 -13   3   1      133.10      120.55      5.38 o 
 -12   3   1        0.02        0.77      1.89 o 
 -11   3   1       23.65       22.49      2.28 o 
 -10   3   1        2.10        1.42      1.84 o 
  -9   3   1        1.45       -1.08      1.42 o 
  -8   3   1      195.52      197.41      4.39 o 
  -7   3   1       46.14       47.64      2.17 o 
  -6   3   1      924.86     1040.98      8.51 o 
  -5   3   1      130.92      158.84      6.97 o 
  -4   3   1       77.57       89.24      4.26 o 
  -3   3   1      123.55      160.36      5.29 o 
  -2   3   1     2473.02     2467.44     10.24 o 
  -1   3   1      417.24      375.57      9.46 o 
   0   3   1       58.60       53.39      1.05 o 
   1   3   1        3.84        3.60      0.77 o 
   2   3   1      819.06      805.05     51.69 o 
   3   3   1     1113.94     1204.73     82.45 o 
   4   3   1      149.13      165.01      4.80 o 
   5   3   1       40.70       40.44      3.66 o 
   6   3   1      345.92      345.07      5.18 o 
   7   3   1       26.71       22.69      1.79 o 
   8   3   1       60.67       58.70      2.64 o 
   9   3   1       36.84       33.99      6.05 o 
  10   3   1       12.93       13.69      1.78 o 
  11   3   1        3.24        1.11      1.93 o 
  12   3   1       18.69       17.26      2.69 o 
  13   3   1        1.45       -0.47      2.54 o 
 -13   4   1       18.59       26.87      4.11 o 
 -12   4   1        3.46        4.28      3.06 o 
 -11   4   1        0.77        1.21      2.37 o 
 -10   4   1       48.58       41.78      3.90 o 
  -9   4   1       37.84       28.95      3.32 o 
  -8   4   1        0.49        0.72      2.15 o 
  -7   4   1       42.85       48.42      3.15 o 
  -6   4   1       11.03       16.65      2.07 o 
  -5   4   1      395.96      391.63      7.48 o 
  -4   4   1       69.86       77.21      3.49 o 
  -3   4   1      164.21      179.11      4.55 o 
  -2   4   1      194.91      200.32      4.73 o 
  -1   4   1      466.60      420.81      6.60 o 
   0   4   1      273.52      221.82      3.38 o 
   1   4   1       95.88       94.41      3.21 o 
   2   4   1      130.30      137.70      3.97 o 
   3   4   1      542.41      634.15      8.79 o 
   4   4   1      447.30      528.58      8.47 o 
   5   4   1       27.27       35.78      2.62 o 
   6   4   1      171.83      189.32      5.99 o 
   7   4   1      179.69      175.76      5.99 o 
   8   4   1      181.31      180.40      6.48 o 
   9   4   1        0.00        0.63      1.96 o 
  10   4   1        3.94        2.79      2.48 o 
  11   4   1        6.10        5.91      3.01 o 
  12   4   1        0.28        3.67      2.87 o 
 -12   5   1        3.37        5.14      2.95 o 
 -11   5   1       13.43        8.31      2.65 o 
 -10   5   1        0.00       -2.68      2.68 o 
  -9   5   1      187.55      171.60      7.01 o 
  -8   5   1       56.04       57.18      4.09 o 
  -7   5   1        0.31       -1.08      1.85 o 
  -6   5   1        0.52        2.13      1.71 o 
  -5   5   1       64.73       65.56      3.59 o 
  -4   5   1      512.21      516.44      8.98 o 
  -3   5   1       71.14       71.37      3.29 o 
  -2   5   1        6.04        5.03      1.30 o 
  -1   5   1      135.86      108.77      3.85 o 
   0   5   1      170.52      140.83      5.19 o 
   1   5   1       66.77       58.95      2.90 o 
   2   5   1      171.90      167.31      4.91 o 
   3   5   1       64.33       64.68      3.48 o 
   4   5   1      104.79      108.87      4.46 o 
   5   5   1      242.60      269.05      7.00 o 
   6   5   1       20.41       22.79      3.04 o 
   7   5   1        9.58        7.51      2.24 o 
   8   5   1        6.66        7.43      2.43 o 
   9   5   1        0.05       -0.69      2.57 o 
  10   5   1        8.25        8.97      2.79 o 
  11   5   1        4.96        6.85      2.87 o 
  12   5   1       13.84       14.14      3.81 o 
 -12   6   1        4.95       -3.84      3.84 o 
 -11   6   1        4.12        3.95      2.87 o 
 -10   6   1       25.46       29.19      3.51 o 
  -9   6   1        3.30        6.63      2.76 o 
  -8   6   1       19.28       24.00      3.23 o 
  -7   6   1        2.14        6.24      1.85 o 
  -6   6   1        4.63        7.81      2.10 o 
  -5   6   1        4.48        4.69      2.07 o 
  -4   6   1        3.30        6.18      1.93 o 
  -3   6   1       23.92       23.34      2.49 o 
  -2   6   1       26.98       23.95      2.27 o 
  -1   6   1        2.24        1.02      1.52 o 
   0   6   1        0.44        0.84      1.45 o 
   1   6   1       69.88       73.45      3.60 o 
   2   6   1       17.61       15.16      2.13 o 
   3   6   1       42.99       46.29      3.26 o 
   4   6   1       76.10       78.34      4.45 o 
   5   6   1        1.57        1.08      2.02 o 
   6   6   1       13.22       16.15      2.65 o 
   7   6   1        9.06       12.20      2.76 o 
   8   6   1       23.11       23.12      3.45 o 
   9   6   1       21.77       19.41      3.51 o 
  10   6   1        2.89        0.83      2.71 o 
  11   6   1        0.92        4.14      3.01 o 
 -11   7   1       16.14       19.30      3.87 o 
 -10   7   1        3.87        3.70      3.26 o 
  -9   7   1       56.40       52.06      4.89 o 
  -8   7   1        8.85        8.06      2.90 o 
  -7   7   1       46.85       47.33      4.31 o 
  -6   7   1        1.68        0.00      2.15 o 
  -5   7   1       86.43       78.15      4.81 o 
  -4   7   1       20.21       19.44      2.57 o 
  -3   7   1       18.23       18.28      2.90 o 
  -2   7   1       34.31       31.03      2.85 o 
  -1   7   1       22.85       19.69      2.71 o 
   0   7   1       12.50       13.53      1.59 o 
   1   7   1        1.07        0.36      1.85 o 
   2   7   1      222.36      212.72      6.77 o 
   3   7   1       77.63       75.79      4.42 o 
   4   7   1       24.75       25.11      3.07 o 
   5   7   1        6.58       10.99      2.48 o 
   6   7   1        0.91       -0.22      2.15 o 
   7   7   1       76.99       70.60      5.50 o 
   8   7   1       18.84       24.19      3.51 o 
   9   7   1        2.34        7.67      3.26 o 
  10   7   1        2.13        1.77      2.40 o 
  -9   8   1        6.84       12.84      3.15 o 
  -8   8   1        5.05        1.63      3.06 o 
  -7   8   1        0.14        1.02      2.48 o 
  -6   8   1        2.37        1.93      2.62 o 
  -5   8   1        0.26        1.60      2.40 o 
  -4   8   1        0.64        0.88      2.35 o 
  -3   8   1      104.74       98.83      5.34 o 
  -2   8   1       11.93       10.22      2.84 o 
  -1   8   1       25.18       24.25      3.04 o 
   0   8   1       66.15       59.55      2.86 o 
   1   8   1        3.74        2.48      2.21 o 
   2   8   1        0.33        0.00      2.02 o 
   3   8   1       32.90       26.57      3.70 o 
   4   8   1       47.39       48.96      4.26 o 
   5   8   1        0.94        4.53      2.35 o 
   6   8   1        7.41        7.79      3.09 o 
   7   8   1        5.39        7.73      2.60 o 
   8   8   1        0.33       -1.41      3.04 o 
   9   8   1       18.54       21.24      3.89 o 
  -8   9   1        5.90        8.56      3.06 o 
  -7   9   1        0.37       -0.58      3.40 o 
  -6   9   1       12.97       11.87      3.45 o 
  -5   9   1        5.53        6.60      2.84 o 
  -4   9   1       78.70       82.90      5.58 o 
  -3   9   1      150.72      132.94      7.09 o 
  -2   9   1        0.02       -0.50      2.43 o 
  -1   9   1       54.87       48.41      4.56 o 
   0   9   1       11.76       11.13      2.21 o 
   1   9   1        5.81        3.87      2.62 o 
   2   9   1       33.26       34.31      4.09 o 
   3   9   1        7.41       11.57      2.79 o 
   4   9   1        0.32        1.05      2.18 o 
   5   9   1       10.31       11.93      3.20 o 
   6   9   1       11.15       16.18      3.64 o 
   7   9   1        6.87        5.99      3.45 o 
  -5  10   1        0.36        1.79      3.04 o 
  -4  10   1        1.08       -0.58      3.26 o 
  -3  10   1       54.56       47.83      4.92 o 
  -2  10   1        7.59        3.34      3.75 o 
  -1  10   1      102.54       87.82      6.28 o 
   0  10   1       22.94       18.76      3.87 o 
   1  10   1       21.35       26.43      3.84 o 
   2  10   1        7.63       10.44      3.04 o 
   3  10   1        0.01        1.74      2.65 o 
   4  10   1        0.94       -0.30      2.51 o 
   5  10   1        1.47        3.06      2.68 o 
 -14   0   2       15.52       15.35      3.87 o 
 -13   0   2       22.88       24.50      3.92 o 
 -12   0   2       28.17       26.35      3.62 o 
 -11   0   2       46.17       41.36      4.03 o 
 -10   0   2       20.75       18.39      3.04 o 
  -9   0   2       37.98       34.12      2.87 o 
  -8   0   2      738.42      752.62     10.97 o 
  -7   0   2     3475.97     3639.82     22.32 o 
  -6   0   2       28.43       24.68      2.13 o 
  -5   0   2      816.12      820.25      8.75 o 
  -4   0   2     1960.71     2344.44     13.45 o 
  -3   0   2     7897.37     8040.16    105.64 o 
  -2   0   2     2533.46     2803.35     51.34 o 
  -1   0   2      991.49      857.78      6.08 o 
   0   0   2     1864.61     1682.60      6.23 o 
   1   0   2     4905.06     4762.90     71.55 o 
   2   0   2     2378.82     2351.47     12.51 o 
   3   0   2      137.65      144.72      3.42 o 
   4   0   2     2353.54     2564.36     15.82 o 
   5   0   2        9.65        6.54      1.46 o 
   6   0   2      342.23      316.85      6.63 o 
   7   0   2        4.64        7.76      1.55 o 
   8   0   2        0.19       -1.79      1.79 o 
   9   0   2     1027.63      961.04     14.69 o 
  10   0   2       22.10       16.05      3.84 o 
  11   0   2       50.68       54.54      4.61 o 
  12   0   2       26.04       26.98      3.78 o 
  13   0   2       16.13        9.69      3.64 o 
 -14   1   2        3.94        4.03      2.47 o 
 -13   1   2        6.83        9.05      2.20 o 
 -12   1   2        1.02        0.55      1.63 o 
 -11   1   2        0.03        0.75      1.48 o 
 -10   1   2       38.71       38.05      2.45 o 
  -9   1   2       24.92       28.70      2.01 o 
  -8   1   2        2.26        1.96      1.33 o 
  -7   1   2      121.42      135.16      3.15 o 
  -6   1   2        9.50       13.03      1.23 o 
  -5   1   2      231.16      225.41      3.32 o 
  -4   1   2       16.25       14.95      0.95 o 
  -3   1   2      287.37      323.10     29.55 o 
  -2   1   2     2622.41     2683.47    179.75 o 
  -1   1   2       25.25       21.49      0.80 o 
   0   1   2     1023.02      941.68     50.95 o 
   1   1   2      695.83      747.67     72.34 o 
   2   1   2      904.24      972.92     29.14 o 
   3   1   2        4.70        4.70      0.61 o 
   4   1   2      724.76      733.78     10.02 o 
   5   1   2       12.67       11.12      1.16 o 
   6   1   2        0.62       -0.77      0.88 o 
   7   1   2       48.48       41.81      2.16 o 
   8   1   2       57.75       52.17      2.48 o 
   9   1   2      446.03      421.19      7.01 o 
  10   1   2       95.42       96.99      4.72 o 
  11   1   2        1.94        1.05      2.75 o 
  12   1   2       18.63       20.44      2.78 o 
  13   1   2        0.98        1.90      1.77 o 
 -14   2   2        7.39        4.49      7.57 o 
 -13   2   2        7.16        5.19      2.17 o 
 -12   2   2       29.26       28.21      2.70 o 
 -11   2   2       19.01       22.10      3.67 o 
 -10   2   2        0.08        0.73      1.45 o 
  -9   2   2        0.11        2.46      1.32 o 
  -8   2   2       32.18       31.26      1.91 o 
  -7   2   2      296.88      336.38      5.06 o 
  -6   2   2       94.85       84.78      4.21 o 
  -5   2   2      464.18      502.82     18.05 o 
  -4   2   2      363.12      395.77     17.79 o 
  -3   2   2      133.70      153.13     12.83 o 
  -2   2   2    10103.93    10697.01    424.23 o 
  -1   2   2       57.77       51.64      1.58 o 
   0   2   2       90.01       92.26      6.19 o 
   1   2   2      363.56      360.30     48.45 o 
   2   2   2       20.63       21.18      1.84 o 
   3   2   2      176.91      179.21     13.32 o 
   4   2   2      926.14      933.96     35.20 o 
   5   2   2      792.04      783.80     29.22 o 
   6   2   2      232.89      270.29      4.59 o 
   7   2   2        5.34        3.96      1.67 o 
   8   2   2       46.18       43.48      4.71 o 
   9   2   2      342.24      334.35     12.63 o 
  10   2   2        0.76       -1.86      1.86 o 
  11   2   2       12.31       14.48      3.06 o 
  12   2   2        0.03        4.64      1.90 o 
  13   2   2        2.27        2.76      2.30 o 
 -14   3   2        3.59        2.81      2.54 o 
 -13   3   2        1.77        0.64      2.24 o 
 -12   3   2       19.47       16.83      2.47 o 
 -11   3   2       15.43       10.16      2.07 o 
 -10   3   2        3.08        7.66      2.83 o 
  -9   3   2        3.21        2.96      1.54 o 
  -8   3   2      120.38       99.81      3.18 o 
  -7   3   2       21.22       28.07      1.82 o 
  -6   3   2       94.55      102.42      3.52 o 
  -5   3   2      144.41      158.81      7.29 o 
  -4   3   2     1169.76     1297.82     87.09 o 
  -3   3   2      469.92      479.56     41.18 o 
  -2   3   2      791.38      778.12     23.87 o 
  -1   3   2      129.51      108.12      2.98 o 
   0   3   2      133.18      148.17      2.10 o 
   1   3   2      437.92      429.05     41.21 o 
   2   3   2      158.86      181.34     20.98 o 
   3   3   2      474.33      472.44     44.88 o 
   4   3   2       26.07       25.76      1.49 o 
   5   3   2       16.55       14.24      1.34 o 
   6   3   2      221.17      234.61      4.49 o 
   7   3   2       15.30       15.37      1.59 o 
   8   3   2        8.47       12.11      1.66 o 
   9   3   2      117.30      105.32      6.24 o 
  10   3   2       74.29       71.17      3.46 o 
  11   3   2        6.88        6.75      1.82 o 
  12   3   2       33.31       32.31      3.13 o 
 -13   4   2       33.49       27.70      4.39 o 
 -12   4   2        6.62        1.57      3.62 o 
 -11   4   2       56.58       41.76      4.64 o 
 -10   4   2        0.61        2.37      2.13 o 
  -9   4   2        4.27        3.53      2.29 o 
  -8   4   2       17.84       17.65      2.62 o 
  -7   4   2      227.72      275.02      7.05 o 
  -6   4   2      135.28      141.72      4.96 o 
  -5   4   2       41.58       35.76      2.63 o 
  -4   4   2      328.19      327.33      6.75 o 
  -3   4   2      619.89      627.48      8.70 o 
  -2   4   2      454.59      407.03      6.81 o 
  -1   4   2       91.68       73.36      2.91 o 
   0   4   2       31.67       40.48      2.24 o 
   1   4   2       15.89       15.94      1.71 o 
   2   4   2      637.06      715.42      9.35 o 
   3   4   2      293.25      310.81      6.49 o 
   4   4   2       12.59       15.96      1.99 o 
   5   4   2      222.88      241.33      6.41 o 
   6   4   2       30.50       32.30      2.76 o 
   7   4   2       28.59       31.91      3.04 o 
   8   4   2       16.70       16.49      2.62 o 
   9   4   2        4.20        4.83      2.26 o 
  10   4   2        2.17        3.17      2.24 o 
  11   4   2        9.73       13.70      3.26 o 
  12   4   2        0.01        5.60      2.43 o 
 -12   5   2        6.93        3.95      2.95 o 
 -11   5   2        9.11        9.28      2.90 o 
 -10   5   2        7.40        1.63      2.76 o 
  -9   5   2        0.81        2.57      1.96 o 
  -8   5   2       24.85       26.76      3.18 o 
  -7   5   2       22.79       20.00      2.68 o 
  -6   5   2       77.10       73.26      4.09 o 
  -5   5   2       15.17       14.80      2.21 o 
  -4   5   2      499.50      461.47      8.64 o 
  -3   5   2      606.25      584.51      9.32 o 
  -2   5   2       24.02       19.56      2.15 o 
  -1   5   2       75.01       65.35      3.18 o 
   0   5   2      158.85      152.17      3.33 o 
   1   5   2     1135.23     1129.34     12.73 o 
   2   5   2      104.74      112.82      4.24 o 
   3   5   2       44.09       46.32      3.10 o 
   4   5   2       22.52       26.13      2.35 o 
   5   5   2       40.71       41.81      3.23 o 
   6   5   2       48.89       54.47      3.76 o 
   7   5   2        4.28        3.75      2.18 o 
   8   5   2       12.13       11.07      2.84 o 
   9   5   2        2.23        5.00      2.37 o 
  10   5   2        9.16       11.49      3.29 o 
  11   5   2        0.02        4.86      2.60 o 
 -12   6   2        1.59        3.04      2.84 o 
 -11   6   2        5.61        4.75      3.04 o 
 -10   6   2       75.58       81.93      5.69 o 
  -9   6   2        0.24        3.78      2.21 o 
  -8   6   2        0.06        0.44      2.29 o 
  -7   6   2       30.00       33.64      3.12 o 
  -6   6   2       94.92       90.37      4.95 o 
  -5   6   2        2.34        1.57      1.79 o 
  -4   6   2       27.33       23.65      2.68 o 
  -3   6   2      145.93      137.21      5.18 o 
  -2   6   2        6.79        5.96      1.99 o 
  -1   6   2       35.18       34.29      2.82 o 
   0   6   2       96.99       91.57      2.94 o 
   1   6   2       43.77       43.61      3.12 o 
   2   6   2      785.79      811.00     12.12 o 
   3   6   2       53.46       53.37      3.90 o 
   4   6   2        0.00        0.36      1.63 o 
   5   6   2        5.02        6.43      2.26 o 
   6   6   2      122.11      128.40      5.76 o 
   7   6   2        8.70        8.81      2.57 o 
   8   6   2        0.84       -0.72      2.84 o 
   9   6   2        2.11        6.24      2.71 o 
  10   6   2        1.21        1.41      2.93 o 
  11   6   2        4.12        6.76      3.15 o 
 -11   7   2        6.80       11.54      3.29 o 
 -10   7   2        0.10        0.86      3.04 o 
  -9   7   2        0.02       -2.10      2.54 o 
  -8   7   2        4.80        3.18      2.62 o 
  -7   7   2        2.48        2.95      2.18 o 
  -6   7   2      115.48      111.19      5.59 o 
  -5   7   2      255.07      244.10      7.85 o 
  -4   7   2       31.47       30.88      3.48 o 
  -3   7   2      119.89      112.06      5.42 o 
  -2   7   2        0.49        1.27      1.79 o 
  -1   7   2        0.15       -0.36      1.55 o 
   0   7   2       33.81       32.32      4.10 o 
   1   7   2       48.06       52.17      3.68 o 
   2   7   2       14.93       17.18      2.43 o 
   3   7   2       15.36       18.06      2.62 o 
   4   7   2        0.48        2.24      1.85 o 
   5   7   2       10.67       16.84      2.84 o 
   6   7   2        1.02       -2.29      2.73 o 
   7   7   2       12.19       13.03      3.29 o 
   8   7   2        0.00       -1.85      2.65 o 
   9   7   2       16.07        9.69      3.73 o 
  10   7   2        3.49        5.22      3.59 o 
  -9   8   2        2.88        1.46      3.17 o 
  -8   8   2        0.07       -0.55      2.57 o 
  -7   8   2        1.80        1.02      2.79 o 
  -6   8   2        6.85        3.64      2.43 o 
  -5   8   2       49.90       46.31      4.53 o 
  -4   8   2        2.25        1.79      2.93 o 
  -3   8   2      248.96      232.70      8.07 o 
  -2   8   2       24.63       21.21      3.07 o 
  -1   8   2        5.59        6.52      2.43 o 
   0   8   2        2.59        0.91      1.43 o 
   1   8   2        0.70        1.49      2.02 o 
   2   8   2        3.40        2.60      2.21 o 
   3   8   2        2.37        3.15      2.29 o 
   4   8   2       14.90       19.19      2.84 o 
   5   8   2       31.20       33.92      4.01 o 
   6   8   2        8.22        3.64      3.06 o 
   7   8   2        7.13        7.70      3.34 o 
   8   8   2       50.57       59.65      5.47 o 
  -8   9   2        0.96        0.30      2.82 o 
  -7   9   2        0.89        2.90      2.73 o 
  -6   9   2       14.22       21.32      3.45 o 
  -5   9   2       26.36       21.29      3.76 o 
  -4   9   2        1.87        1.79      3.15 o 
  -3   9   2      169.36      163.41      7.23 o 
  -2   9   2        1.36        2.71      2.76 o 
  -1   9   2        6.41        5.36      2.84 o 
   0   9   2        0.60        1.84      1.69 o 
   1   9   2        0.07       -1.24      2.35 o 
   2   9   2        7.78       -2.02      3.51 o 
   3   9   2        0.56        1.02      2.24 o 
   4   9   2        3.75        1.08      2.98 o 
   5   9   2       22.19       29.30      3.89 o 
   6   9   2        5.12        8.78      3.37 o 
  -5  10   2        0.04        0.91      2.93 o 
  -4  10   2        8.96       17.04      3.29 o 
  -3  10   2       19.17       18.97      3.78 o 
  -2  10   2        2.57        5.08      3.01 o 
  -1  10   2        0.00        4.20      2.51 o 
   0  10   2        0.00        1.49      5.48 o 
   1  10   2       35.23       36.60      4.31 o 
   2  10   2        3.65        2.02      2.65 o 
   3  10   2        4.11        4.14      3.09 o 
   4  10   2        0.07       -1.82      2.87 o 
 -14   1   3       12.97        8.24      2.51 o 
 -13   1   3        0.31       -2.14      2.14 o 
 -12   1   3        9.49       12.52      2.25 o 
 -11   1   3        2.61        2.21      1.68 o 
 -10   1   3       58.88       49.75      2.84 o 
  -9   1   3      190.14      210.40      8.91 o 
  -8   1   3       33.90       39.69      3.23 o 
  -7   1   3       40.89       41.24      2.89 o 
  -6   1   3       52.11       63.28      2.23 o 
  -5   1   3      188.65      239.89     13.31 o 
  -4   1   3      616.20      679.56     38.74 o 
  -3   1   3      127.14      129.20     10.72 o 
  -2   1   3     1099.92     1115.75     43.55 o 
  -1   1   3      842.24      678.56      4.80 o 
   0   1   3      514.46      497.47     13.25 o 
   1   1   3     1404.87     1495.19    111.21 o 
   2   1   3      802.01      842.74     45.12 o 
   3   1   3       58.14       77.69      2.74 o 
   4   1   3     1615.00     1838.23     26.63 o 
   5   1   3        5.62        5.35      1.23 o 
   6   1   3        4.54        5.05      1.48 o 
   7   1   3        0.19        2.33      1.14 o 
   8   1   3       52.32       52.32      5.56 o 
   9   1   3      309.83      287.23      9.39 o 
  10   1   3       89.10       84.62      3.84 o 
  11   1   3       47.72       49.38      8.03 o 
  12   1   3        7.93        4.21      2.34 o 
 -14   2   3        4.43        5.33      2.32 o 
 -13   2   3       32.74       29.08      2.88 o 
 -12   2   3        5.55        6.98      3.02 o 
 -11   2   3       11.07        9.37      1.89 o 
 -10   2   3      146.21      146.73      9.21 o 
  -9   2   3      579.16      608.25     18.49 o 
  -8   2   3      206.02      234.27     13.14 o 
  -7   2   3       59.97       72.71      2.51 o 
  -6   2   3        1.08        2.99      1.38 o 
  -5   2   3      325.90      375.29     31.41 o 
  -4   2   3     1060.20     1264.06    107.62 o 
  -3   2   3       93.78      122.08     16.52 o 
  -2   2   3      160.44      172.31     32.89 o 
  -1   2   3       58.97       49.09      4.28 o 
   0   2   3      113.63       92.36      8.33 o 
   1   2   3      701.90      664.92     91.55 o 
   2   2   3      118.36      132.78     13.87 o 
   3   2   3      242.97      261.28     22.99 o 
   4   2   3       21.35       26.14      1.55 o 
   5   2   3        0.09       -0.01      0.93 o 
   6   2   3        5.10        3.63      1.08 o 
   7   2   3      466.58      437.20     10.67 o 
   8   2   3       68.53       62.93      3.01 o 
   9   2   3       79.88       78.13      3.50 o 
  10   2   3        8.92        6.99      1.97 o 
  11   2   3       19.29       18.20      2.64 o 
  12   2   3       27.85       29.39      3.01 o 
 -14   3   3        0.56        4.08      2.04 o 
 -13   3   3        1.76        4.03      1.95 o 
 -12   3   3        9.52        6.55      2.04 o 
 -11   3   3       34.49       35.55      4.09 o 
 -10   3   3        1.12       -1.53      1.65 o 
  -9   3   3        2.04        1.38      1.40 o 
  -8   3   3       76.38       79.31      2.94 o 
  -7   3   3       21.97       29.32      1.86 o 
  -6   3   3      262.76      264.40     10.70 o 
  -5   3   3       62.69       73.34      2.46 o 
  -4   3   3     3014.18     3374.87    236.99 o 
  -3   3   3        5.08        3.58      0.93 o 
  -2   3   3      234.33      215.74     27.32 o 
  -1   3   3     2393.66     2141.81     66.51 o 
   0   3   3      562.46      533.10     35.94 o 
   1   3   3       59.83       46.78      4.80 o 
   2   3   3      243.92      253.35     34.11 o 
   3   3   3       12.93       12.59      1.20 o 
   4   3   3       47.03       51.43      2.10 o 
   5   3   3       14.63       15.26      1.41 o 
   6   3   3       37.14       34.13      2.09 o 
   7   3   3      437.39      422.24     19.48 o 
   8   3   3      262.44      262.51     15.18 o 
   9   3   3       90.11       93.22      7.00 o 
  10   3   3        3.97        6.95      2.02 o 
  11   3   3        5.21        2.02      2.24 o 
  12   3   3        0.00        1.38      1.91 o 
 -13   4   3        0.22        4.36      2.32 o 
 -12   4   3        9.81        9.53      3.18 o 
 -11   4   3       16.17       11.54      2.95 o 
 -10   4   3        8.33        5.03      2.68 o 
  -9   4   3       14.70       12.10      2.62 o 
  -8   4   3      180.28      174.98      6.24 o 
  -7   4   3        1.33        0.97      1.88 o 
  -6   4   3      123.27      104.42      4.60 o 
  -5   4   3       99.50      111.49      4.37 o 
  -4   4   3     2449.68     2478.05     18.71 o 
  -3   4   3      394.42      375.08      7.07 o 
  -2   4   3        7.80        5.74      1.46 o 
  -1   4   3      178.16      170.65      4.61 o 
   0   4   3      457.24      470.45     21.45 o 
   1   4   3        9.76       14.17      1.60 o 
   2   4   3       91.14       98.04      3.90 o 
   3   4   3      105.81      115.53      4.21 o 
   4   4   3       66.73       73.17      3.82 o 
   5   4   3       23.89       32.24      2.85 o 
   6   4   3       17.82       20.96      2.84 o 
   7   4   3      196.26      194.19      6.98 o 
   8   4   3       72.42       67.04      4.64 o 
   9   4   3        7.88        7.73      3.01 o 
  10   4   3       24.50       27.87      3.84 o 
  11   4   3        3.33       -2.26      3.09 o 
 -12   5   3       11.80       12.15      3.26 o 
 -11   5   3        8.62        3.09      3.23 o 
 -10   5   3        0.62       -2.62      2.62 o 
  -9   5   3       23.09       26.18      3.29 o 
  -8   5   3      191.11      182.93      6.93 o 
  -7   5   3       77.16       68.83      4.42 o 
  -6   5   3        0.54        4.72      2.02 o 
  -5   5   3      455.63      455.69      8.99 o 
  -4   5   3      290.37      297.45      7.20 o 
  -3   5   3        0.88        0.55      1.52 o 
  -2   5   3      299.37      312.92      6.90 o 
  -1   5   3        5.55        7.59      1.52 o 
   0   5   3      412.02      402.61      5.57 o 
   1   5   3        9.10       12.87      1.88 o 
   2   5   3        1.83        1.02      1.60 o 
   3   5   3      152.16      168.55      5.40 o 
   4   5   3       68.43       65.70      3.87 o 
   5   5   3       31.23       43.87      3.26 o 
   6   5   3       27.04       26.74      3.07 o 
   7   5   3        8.20       14.58      2.65 o 
   8   5   3       38.45       33.45      3.81 o 
   9   5   3        2.00        2.76      2.82 o 
  10   5   3       10.11       12.95      3.70 o 
  11   5   3       30.49       36.73      4.70 o 
 -12   6   3        3.46        1.82      2.68 o 
 -11   6   3        5.67        4.20      2.87 o 
 -10   6   3        1.02        3.37      2.71 o 
  -9   6   3        8.78        9.77      2.73 o 
  -8   6   3        0.10       -2.48      2.48 o 
  -7   6   3       51.24       43.50      4.15 o 
  -6   6   3       36.02       48.49      3.73 o 
  -5   6   3      134.49      123.31      5.43 o 
  -4   6   3       38.06       43.71      3.43 o 
  -3   6   3       32.66       30.97      2.98 o 
  -2   6   3       17.45       16.68      2.13 o 
  -1   6   3       51.76       47.68      3.18 o 
   0   6   3       17.29       12.91      2.87 o 
   1   6   3       17.57       17.15      2.35 o 
   2   6   3       29.10       26.77      2.76 o 
   3   6   3        2.00        2.84      1.66 o 
   4   6   3        4.64        5.85      1.96 o 
   5   6   3       57.54       63.65      4.23 o 
   6   6   3       60.51       72.47      4.75 o 
   7   6   3       52.70       52.06      4.48 o 
   8   6   3        0.06        0.50      2.18 o 
   9   6   3        0.00        0.83      2.46 o 
  10   6   3        2.96        4.14      2.76 o 
 -11   7   3        0.01       -0.91      2.73 o 
 -10   7   3        1.59       -1.41      3.20 o 
  -9   7   3        0.24       -2.87      2.87 o 
  -8   7   3        0.07       -0.75      2.87 o 
  -7   7   3        0.61       -2.73      2.73 o 
  -6   7   3        3.41        7.84      2.68 o 
  -5   7   3      762.89      763.15     13.70 o 
  -4   7   3        8.43       10.33      2.71 o 
  -3   7   3        8.31        5.38      2.15 o 
  -2   7   3       27.85       19.20      2.73 o 
  -1   7   3        7.82       12.31      2.18 o 
   0   7   3      194.99      174.70      7.15 o 
   1   7   3        1.21        1.33      1.82 o 
   2   7   3        1.02        1.96      1.77 o 
   3   7   3        0.37        3.70      1.74 o 
   4   7   3       11.43        5.61      2.71 o 
   5   7   3        0.94        2.51      2.48 o 
   6   7   3       52.74       52.80      4.84 o 
   7   7   3       45.01       54.12      4.86 o 
   8   7   3        9.93       15.27      3.53 o 
   9   7   3       18.49       24.49      4.17 o 
  -9   8   3        2.11       -1.46      3.31 o 
  -8   8   3        6.66        8.84      3.04 o 
  -7   8   3        3.88        8.34      2.43 o 
  -6   8   3        1.24        1.24      2.65 o 
  -5   8   3       76.55       80.55      5.42 o 
  -4   8   3        5.85        8.26      2.62 o 
  -3   8   3       55.36       41.70      4.17 o 
  -2   8   3        2.41        1.55      2.10 o 
  -1   8   3      101.70       85.14      5.09 o 
   0   8   3      146.48      123.34      4.33 o 
   1   8   3        0.52       -0.88      2.37 o 
   2   8   3        5.65        9.53      2.29 o 
   3   8   3        1.28       -1.66      2.29 o 
   4   8   3       15.58       15.44      3.42 o 
   5   8   3        2.33        7.70      2.68 o 
   6   8   3       81.17      100.57      6.28 o 
   7   8   3       17.08       25.93      3.92 o 
   8   8   3       18.78       25.16      4.23 o 
  -7   9   3       14.31       21.73      3.40 o 
  -6   9   3        2.75        0.55      2.60 o 
  -5   9   3       24.47       27.62      3.81 o 
  -4   9   3        5.22        5.25      3.31 o 
  -3   9   3        5.30        2.82      3.06 o 
  -2   9   3        5.71        8.83      2.37 o 
  -1   9   3        0.05       -0.75      2.43 o 
   0   9   3       14.45       13.36      2.28 o 
   1   9   3        0.20       -1.02      2.82 o 
   2   9   3        1.40        0.25      2.48 o 
   3   9   3        0.00        1.35      2.71 o 
   4   9   3        0.37        0.83      2.32 o 
   5   9   3        2.46       -0.88      3.06 o 
   6   9   3       23.26       27.70      4.09 o 
  -5  10   3        0.67       -0.30      3.01 o 
  -4  10   3        0.18       -2.40      2.90 o 
  -3  10   3        1.30        1.46      3.29 o 
  -2  10   3        0.01       -0.88      2.87 o 
  -1  10   3        0.71        0.86      3.04 o 
   0  10   3        5.63        5.82      4.91 o 
   1  10   3        0.00       -0.30      2.46 o 
   2  10   3        0.06        0.61      2.84 o 
   3  10   3       25.89       38.75      4.61 o 
 -14   0   4       41.45       42.46      5.00 o 
 -13   0   4       26.25       27.34      3.78 o 
 -12   0   4       72.96       74.03      5.14 o 
 -11   0   4      119.28      111.84      5.84 o 
 -10   0   4      244.93      257.42      7.63 o 
  -9   0   4       86.58       87.65      4.48 o 
  -8   0   4      125.77      117.11      4.65 o 
  -7   0   4      190.68      203.42      5.63 o 
  -6   0   4       69.51       77.13      3.37 o 
  -5   0   4      110.97      149.10      4.18 o 
  -4   0   4      338.91      340.80      5.92 o 
  -3   0   4      211.72      214.96      4.45 o 
  -2   0   4      491.31      416.65      6.00 o 
  -1   0   4     1234.64     1012.71      9.38 o 
   0   0   4       48.05       45.26      1.52 o 
   1   0   4        0.40        4.67      1.13 o 
   2   0   4     3544.17     3823.08     20.57 o 
   3   0   4      191.55      194.74      5.00 o 
   4   0   4       37.46       44.52      2.85 o 
   5   0   4      413.38      382.59      7.81 o 
   6   0   4        3.11        0.63      1.93 o 
   7   0   4        8.76        6.52      1.88 o 
   8   0   4       60.06       45.16      3.92 o 
   9   0   4       80.10       70.17      5.00 o 
  10   0   4       24.29       27.12      3.81 o 
  11   0   4        8.20        1.91      2.98 o 
  12   0   4        4.56        3.59      3.42 o 
 -14   1   4        0.00       -1.30      1.97 o 
 -13   1   4       23.12       27.00      2.71 o 
 -12   1   4       15.58       19.76      2.30 o 
 -11   1   4       28.78       30.51      2.90 o 
 -10   1   4        2.72        2.42      1.60 o 
  -9   1   4       39.60       41.32      2.44 o 
  -8   1   4       82.81       88.06      2.94 o 
  -7   1   4      199.13      227.48      4.19 o 
  -6   1   4       33.33       33.61      2.24 o 
  -5   1   4        0.87        0.39      0.84 o 
  -4   1   4      210.79      221.44     11.44 o 
  -3   1   4      203.18      255.92      6.62 o 
  -2   1   4      458.82      397.40      4.24 o 
  -1   1   4      597.22      560.61      5.02 o 
   0   1   4      384.77      355.18      6.94 o 
   1   1   4       71.72       67.13      7.43 o 
   2   1   4      913.31     1006.76     50.48 o 
   3   1   4       34.02       49.45      1.90 o 
   4   1   4       11.28        9.77      3.15 o 
   5   1   4        4.83        4.10      1.15 o 
   6   1   4      165.25      153.07      3.89 o 
   7   1   4       44.60       46.93      2.52 o 
   8   1   4       80.88       74.75      3.28 o 
   9   1   4       34.59       36.94      2.72 o 
  10   1   4        0.41        1.10      1.80 o 
  11   1   4        4.99        5.85      2.72 o 
  12   1   4        0.56        3.46      3.77 o 
 -14   2   4        3.25        2.71      2.45 o 
 -13   2   4       19.35       19.97      2.64 o 
 -12   2   4        5.69        7.61      2.03 o 
 -11   2   4       12.71       11.94      2.34 o 
 -10   2   4       85.47       90.48      4.47 o 
  -9   2   4       66.41       68.33      3.02 o 
  -8   2   4       16.10       16.43      2.17 o 
  -7   2   4        6.00        5.35      1.37 o 
  -6   2   4       27.28       27.80      1.69 o 
  -5   2   4      614.01      669.38     61.39 o 
  -4   2   4        1.33        2.88      0.85 o 
  -3   2   4      398.51      448.64     48.82 o 
  -2   2   4       22.41       28.86      1.36 o 
  -1   2   4      296.17      287.60      9.63 o 
   0   2   4      380.10      391.07     15.33 o 
   1   2   4      422.97      459.44     53.01 o 
   2   2   4      285.54      327.17     37.95 o 
   3   2   4      193.62      199.01     12.06 o 
   4   2   4       34.55       36.15      4.28 o 
   5   2   4       68.94       73.88      4.73 o 
   6   2   4        0.59       -0.57      1.25 o 
   7   2   4      289.15      281.75     17.01 o 
   8   2   4        7.71        6.05      2.03 o 
   9   2   4        9.04        7.32      2.04 o 
  10   2   4       57.15       51.09      5.07 o 
  11   2   4        6.87        9.53      2.13 o 
  12   2   4       13.06       17.03      3.84 o 
 -14   3   4        1.46        4.31      2.02 o 
 -13   3   4       36.68       32.72      3.00 o 
 -12   3   4        0.23        2.42      1.87 o 
 -11   3   4        0.82        0.58      1.83 o 
 -10   3   4       31.81       32.99      2.56 o 
  -9   3   4        2.32        4.88      1.60 o 
  -8   3   4        0.02        0.32      1.32 o 
  -7   3   4       13.44       11.64      1.63 o 
  -6   3   4      318.73      317.60     25.75 o 
  -5   3   4       35.95       44.33      6.18 o 
  -4   3   4      100.48      115.19     15.59 o 
  -3   3   4       56.40       73.33      9.65 o 
  -2   3   4      713.46      881.14    136.47 o 
  -1   3   4      113.52      118.47     11.79 o 
   0   3   4       37.57       46.03      4.24 o 
   1   3   4        4.22        5.41      0.97 o 
   2   3   4      271.58      297.73     35.09 o 
   3   3   4      307.53      316.42     38.65 o 
   4   3   4       77.48       74.69      4.20 o 
   5   3   4      178.19      185.73     18.50 o 
   6   3   4       77.86       70.92      3.06 o 
   7   3   4      364.54      364.09     38.00 o 
   8   3   4      103.09      103.92      7.07 o 
   9   3   4       81.79       84.40      3.81 o 
  10   3   4       17.05       13.48      2.50 o 
  11   3   4        1.85        1.57      2.12 o 
 -13   4   4        4.13        1.19      3.29 o 
 -12   4   4        0.64       -0.52      2.76 o 
 -11   4   4       78.24       74.31      5.42 o 
 -10   4   4        1.18        0.00      2.51 o 
  -9   4   4        8.69       12.65      2.60 o 
  -8   4   4        1.01        0.19      2.51 o 
  -7   4   4      280.38      276.82      7.58 o 
  -6   4   4      162.44      182.13      5.82 o 
  -5   4   4      125.67      118.89      4.65 o 
  -4   4   4      322.55      294.05      6.85 o 
  -3   4   4      142.25      123.83      4.35 o 
  -2   4   4      119.10      118.31      4.29 o 
  -1   4   4      119.47      110.30      4.10 o 
   0   4   4       57.74       63.04     10.83 o 
   1   4   4        2.26        3.04      1.41 o 
   2   4   4       23.12       21.52      2.29 o 
   3   4   4      324.88      345.30      7.79 o 
   4   4   4       16.42       15.11      2.54 o 
   5   4   4        3.37        4.89      2.40 o 
   6   4   4       91.78       93.43      5.14 o 
   7   4   4      340.89      384.66      9.95 o 
   8   4   4       30.40       29.86      3.73 o 
   9   4   4       23.10       24.66      4.00 o 
  10   4   4       58.98       59.33      5.58 o 
  11   4   4        0.10       -1.82      3.04 o 
 -12   5   4        7.37       11.15      2.93 o 
 -11   5   4        0.39        0.52      2.76 o 
 -10   5   4        0.73        1.44      2.37 o 
  -9   5   4        0.86        4.44      2.40 o 
  -8   5   4        7.65        5.33      2.98 o 
  -7   5   4      339.50      342.49      8.87 o 
  -6   5   4      918.66      898.32     13.65 o 
  -5   5   4        0.41        1.99      2.10 o 
  -4   5   4       16.33       18.37      2.13 o 
  -3   5   4        5.99        5.88      1.79 o 
  -2   5   4       37.81       38.60      3.01 o 
  -1   5   4        8.54       10.38      1.71 o 
   0   5   4       21.94       17.89      1.60 o 
   1   5   4        1.29        1.82      1.24 o 
   2   5   4        1.12       -0.80      2.07 o 
   3   5   4       15.08       15.52      2.43 o 
   4   5   4        5.70        9.55      2.48 o 
   5   5   4      423.07      476.46     10.47 o 
   6   5   4      127.32      149.99      6.70 o 
   7   5   4       33.95       37.10      4.56 o 
   8   5   4        0.76        1.74      2.84 o 
   9   5   4       17.69       18.58      3.40 o 
  10   5   4       13.29        3.23      3.87 o 
 -12   6   4        3.47        7.37      3.09 o 
 -11   6   4        3.45       -1.41      3.20 o 
 -10   6   4        2.78       -1.57      2.82 o 
  -9   6   4        4.95        2.68      2.79 o 
  -8   6   4        1.09        0.00      2.60 o 
  -7   6   4      385.48      368.70      9.93 o 
  -6   6   4      215.84      205.83      7.60 o 
  -5   6   4      761.19      706.04     12.65 o 
  -4   6   4       68.11       68.43      4.26 o 
  -3   6   4       30.82       33.79      3.18 o 
  -2   6   4        7.49        3.62      2.07 o 
  -1   6   4        7.10        5.96      2.04 o 
   0   6   4        6.68        6.02      1.21 o 
   1   6   4       14.27       13.59      2.32 o 
   2   6   4       19.43       25.99      2.68 o 
   3   6   4       10.53       14.58      2.49 o 
   4   6   4        9.28       19.30      2.84 o 
   5   6   4       17.24       26.18      3.48 o 
   6   6   4      305.12      351.31      9.99 o 
   7   6   4       12.26       17.95      3.67 o 
   8   6   4        0.36        0.28      2.48 o 
   9   6   4       10.63       11.04      3.64 o 
 -10   7   4       17.49       25.07      3.70 o 
  -9   7   4       10.33        9.97      3.45 o 
  -8   7   4        0.02       -1.52      2.71 o 
  -7   7   4       20.37       18.34      3.87 o 
  -6   7   4       35.70       36.13      3.65 o 
  -5   7   4       13.96       16.38      3.15 o 
  -4   7   4       41.16       29.31      3.48 o 
  -3   7   4       17.97       20.63      2.62 o 
  -2   7   4       29.03       27.46      3.09 o 
  -1   7   4      102.28       87.86      4.95 o 
   0   7   4       12.87       10.98      1.70 o 
   1   7   4       11.45       12.43      2.60 o 
   2   7   4        3.80        4.83      2.46 o 
   3   7   4       13.00       14.41      2.93 o 
   4   7   4      109.68      131.42      6.00 o 
   5   7   4        6.22        8.01      3.34 o 
   6   7   4       72.79       85.55      5.83 o 
   7   7   4        0.45        7.70      3.06 o 
   8   7   4       17.93       24.41      3.95 o 
  -9   8   4        0.83       -2.87      2.87 o 
  -8   8   4        0.92        1.13      2.90 o 
  -7   8   4        8.90        2.95      3.20 o 
  -6   8   4        7.65        9.69      3.01 o 
  -5   8   4       11.40        5.16      2.93 o 
  -4   8   4        0.04        1.90      1.96 o 
  -3   8   4        0.45       -2.60      2.60 o 
  -2   8   4        2.58        1.82      2.60 o 
  -1   8   4        1.19        2.73      2.10 o 
   0   8   4        8.13        4.94      2.31 o 
   1   8   4       22.24       22.45      3.70 o 
   2   8   4        2.88        3.12      2.43 o 
   3   8   4       15.20       15.41      3.45 o 
   4   8   4       10.86       18.39      3.15 o 
   5   8   4        2.41        2.71      3.17 o 
   6   8   4      106.23      112.77      6.97 o 
   7   8   4        0.85        3.04      3.45 o 
  -7   9   4        1.43        2.10      3.23 o 
  -6   9   4        5.59        4.33      3.29 o 
  -5   9   4        0.14        0.28      2.65 o 
  -4   9   4       14.23       10.30      3.29 o 
  -3   9   4        4.31        0.28      2.93 o 
  -2   9   4       37.21       28.65      4.09 o 
  -1   9   4        1.25       -0.77      2.76 o 
   0   9   4       23.88       21.81      2.44 o 
   1   9   4       19.68       23.25      3.51 o 
   2   9   4        1.67        3.56      2.71 o 
   3   9   4        3.58       10.13      2.84 o 
   4   9   4        2.83        0.30      3.12 o 
   5   9   4        4.03        5.49      3.17 o 
  -4  10   4        0.07       -0.91      3.34 o 
  -3  10   4       15.22       20.88      3.42 o 
  -2  10   4       16.83       13.17      3.89 o 
  -1  10   4        0.01       -2.37      2.71 o 
   0  10   4        8.44       10.11      3.89 o 
   1  10   4       29.85       31.93      4.45 o 
 -14   1   5        7.16        6.25      2.50 o 
 -13   1   5        0.63        0.14      2.05 o 
 -12   1   5        2.11        3.23      1.75 o 
 -11   1   5        2.60        5.61      1.68 o 
 -10   1   5        0.00       -1.44      1.66 o 
  -9   1   5       26.54       26.40      2.20 o 
  -8   1   5       37.79       39.42      2.19 o 
  -7   1   5       44.89       41.41      2.16 o 
  -6   1   5      260.75      277.15     11.61 o 
  -5   1   5       95.02      114.56      2.88 o 
  -4   1   5       16.90       19.09      1.38 o 
  -3   1   5     1310.69     1367.74     13.85 o 
  -2   1   5      475.07      448.61      5.09 o 
  -1   1   5      722.86      624.08      5.98 o 
   0   1   5        0.10        0.93      0.53 o 
   1   1   5      632.94      650.96     29.41 o 
   2   1   5      164.32      178.32     12.25 o 
   3   1   5      311.97      300.96     20.84 o 
   4   1   5        1.37        1.84      1.07 o 
   5   1   5        0.00        0.45      1.07 o 
   6   1   5      166.14      156.42      5.08 o 
   7   1   5      148.02      150.85      4.33 o 
   8   1   5       96.83       87.38      7.16 o 
   9   1   5       23.78       25.82      3.88 o 
  10   1   5        3.02        3.33      1.96 o 
  11   1   5        2.04        8.34      2.07 o 
 -14   2   5        0.02       -1.12      3.34 o 
 -13   2   5       15.31       15.06      2.76 o 
 -12   2   5       17.70       19.11      2.50 o 
 -11   2   5       42.65       47.78      3.30 o 
 -10   2   5       65.68       61.08      3.12 o 
  -9   2   5        7.32        8.06      1.64 o 
  -8   2   5       16.47       19.41      2.65 o 
  -7   2   5       12.03       14.42      1.63 o 
  -6   2   5        2.76        3.75      1.56 o 
  -5   2   5        1.00        2.55      1.03 o 
  -4   2   5      439.30      516.16     42.80 o 
  -3   2   5      538.71      546.16     25.57 o 
  -2   2   5      117.69      117.97      2.78 o 
  -1   2   5       42.09       37.00      1.74 o 
   0   2   5      690.17      681.35     26.44 o 
   1   2   5      191.89      195.15     25.04 o 
   2   2   5      195.39      208.75     18.60 o 
   3   2   5        8.72        6.47      1.23 o 
   4   2   5       62.65       58.83      4.04 o 
   5   2   5       31.33       38.03      4.32 o 
   6   2   5       65.52       61.18      3.83 o 
   7   2   5       24.73       23.33      2.44 o 
   8   2   5       97.25       88.67      4.67 o 
   9   2   5        1.69        0.95      1.89 o 
  10   2   5        0.05        2.52      2.73 o 
  11   2   5       16.50       15.62      4.64 o 
 -13   3   5        0.03        1.74      1.99 o 
 -12   3   5        0.49       -1.94      2.13 o 
 -11   3   5       58.09       56.99      3.35 o 
 -10   3   5       20.07       20.46      2.44 o 
  -9   3   5      360.44      367.17      7.15 o 
  -8   3   5      213.49      249.30     22.85 o 
  -7   3   5       29.33       34.19      2.11 o 
  -6   3   5       46.36       54.56      2.38 o 
  -5   3   5        0.02        0.56      0.93 o 
  -4   3   5        3.45        2.39      1.01 o 
  -3   3   5       30.72       37.19      2.71 o 
  -2   3   5       52.93       60.09      2.28 o 
  -1   3   5       57.34       51.23      3.66 o 
   0   3   5      997.10     1006.84     78.30 o 
   1   3   5      169.01      172.04     25.89 o 
   2   3   5        8.57       14.91      3.48 o 
   3   3   5      104.04      100.98      9.66 o 
   4   3   5       65.59       63.03      7.38 o 
   5   3   5       77.85       87.23     10.74 o 
   6   3   5       26.26       24.61      7.07 o 
   7   3   5        4.10        2.68      1.58 o 
   8   3   5       61.91       52.24      8.64 o 
   9   3   5       14.52       15.39      4.90 o 
  10   3   5       11.90        9.70      2.37 o 
 -13   4   5        2.03        0.61      3.23 o 
 -12   4   5        3.09        3.84      2.95 o 
 -11   4   5       48.63       42.44      4.34 o 
 -10   4   5        7.77        6.71      2.87 o 
  -9   4   5       50.45       45.79      4.06 o 
  -8   4   5       39.55       44.54      4.01 o 
  -7   4   5      772.32      737.56     12.57 o 
  -6   4   5       63.58       60.16      4.01 o 
  -5   4   5       44.87       46.62      3.32 o 
  -4   4   5       83.75       93.00      4.18 o 
  -3   4   5        5.53        3.04      1.79 o 
  -2   4   5        4.87        4.56      1.60 o 
  -1   4   5        1.52        3.12      1.57 o 
   0   4   5        2.38        2.72      1.18 o 
   1   4   5       62.78       81.98      3.84 o 
   2   4   5       41.22       45.68      3.32 o 
   3   4   5       10.67       12.73      2.35 o 
   4   4   5       53.08       63.29      4.34 o 
   5   4   5      425.14      484.57     10.47 o 
   6   4   5       11.83       12.62      3.15 o 
   7   4   5       30.72       39.64      3.67 o 
   8   4   5        2.06        1.49      2.93 o 
   9   4   5        1.63       -3.12      3.12 o 
  10   4   5        0.63        2.68      2.46 o 
 -12   5   5        2.14        1.16      2.65 o 
 -11   5   5        0.31        2.43      2.93 o 
 -10   5   5        0.05       -0.25      2.26 o 
  -9   5   5      123.30      111.75      6.36 o 
  -8   5   5        0.03        4.94      2.15 o 
  -7   5   5      383.40      393.43      9.82 o 
  -6   5   5       41.61       34.59      3.62 o 
  -5   5   5       29.21       31.68      3.23 o 
  -4   5   5       23.94       27.10      2.90 o 
  -3   5   5      177.52      160.27      5.68 o 
  -2   5   5        2.70       -0.63      1.66 o 
  -1   5   5        6.20        6.16      1.79 o 
   0   5   5       25.48       25.30      3.23 o 
   1   5   5        1.66        3.89      1.66 o 
   2   5   5       28.53       29.92      3.01 o 
   3   5   5        9.59       11.38      2.76 o 
   4   5   5      861.47      997.39     15.30 o 
   5   5   5      110.23      114.97      6.28 o 
   6   5   5      299.03      327.00     10.05 o 
   7   5   5        0.38        1.24      2.40 o 
   8   5   5        4.64        7.21      2.73 o 
   9   5   5        0.01        0.00      2.65 o 
 -11   6   5        0.13       -2.32      2.82 o 
 -10   6   5        1.92        1.63      3.12 o 
  -9   6   5        4.29       -1.77      3.15 o 
  -8   6   5       30.41       25.08      4.01 o 
  -7   6   5        2.94        8.67      2.46 o 
  -6   6   5      143.61      125.98      6.12 o 
  -5   6   5        4.04        4.22      2.18 o 
  -4   6   5       46.32       49.77      3.51 o 
  -3   6   5       36.68       32.63      3.15 o 
  -2   6   5       31.71       24.92      2.93 o 
  -1   6   5       11.17       10.96      2.40 o 
   0   6   5       15.27       12.50      4.53 o 
   1   6   5       45.80       51.34      3.79 o 
   2   6   5       10.54       11.18      2.71 o 
   3   6   5        4.66        7.12      2.71 o 
   4   6   5       96.42      104.18      5.95 o 
   5   6   5      268.72      333.26     10.07 o 
   6   6   5        6.54        4.75      3.06 o 
   7   6   5        2.69        2.68      2.68 o 
   8   6   5        0.06       -0.58      2.79 o 
 -10   7   5        6.78        7.70      3.09 o 
  -9   7   5        0.92       -0.83      2.84 o 
  -8   7   5       77.51       75.80      5.89 o 
  -7   7   5      141.90      122.13      6.53 o 
  -6   7   5       23.92       17.26      3.40 o 
  -5   7   5        4.10        5.22      2.43 o 
  -4   7   5        5.41        3.95      2.40 o 
  -3   7   5        1.86       -0.22      2.10 o 
  -2   7   5        0.51        3.40      1.77 o 
  -1   7   5       45.74       31.03      3.45 o 
   0   7   5        0.48        0.44      2.04 o 
   1   7   5        1.64       -1.99      2.32 o 
   2   7   5        0.30        1.57      2.10 o 
   3   7   5       18.84       18.83      3.67 o 
   4   7   5      306.74      395.04     10.99 o 
   5   7   5        0.34       -0.77      3.29 o 
   6   7   5       29.26       35.60      4.20 o 
   7   7   5        0.93        2.35      2.98 o 
  -9   8   5        1.14        0.61      2.84 o 
  -8   8   5       30.39       30.58      4.31 o 
  -7   8   5       49.12       34.15      4.34 o 
  -6   8   5        5.03        4.00      2.95 o 
  -5   8   5       26.32       24.91      3.67 o 
  -4   8   5        1.61        0.00      2.79 o 
  -3   8   5        7.45       11.51      2.68 o 
  -2   8   5       32.02       26.93      4.06 o 
  -1   8   5       50.68       46.31      4.37 o 
   0   8   5        0.16       -0.07      1.52 o 
   1   8   5       19.05       20.68      3.04 o 
   2   8   5        7.94       14.58      2.71 o 
   3   8   5        0.04       -3.04      3.04 o 
   4   8   5        0.20       -3.04      3.12 o 
   5   8   5        0.30        1.74      3.26 o 
   6   8   5        1.74        0.91      3.45 o 
  -6   9   5        0.65        1.79      2.65 o 
  -5   9   5        3.60        4.33      3.15 o 
  -4   9   5        0.03        1.13      2.37 o 
  -3   9   5       28.28       19.47      3.95 o 
  -2   9   5       23.41       18.48      3.95 o 
  -1   9   5       15.85       14.61      3.01 o 
   0   9   5        0.51       -1.32      2.11 o 
   1   9   5        4.59        2.82      2.65 o 
   2   9   5        6.66        4.64      3.29 o 
   3   9   5        1.01        4.78      2.90 o 
 -14   0   6        9.19       17.37      3.20 o 
 -13   0   6        1.88        1.10      2.95 o 
 -12   0   6      106.60      108.11      6.44 o 
 -11   0   6       25.42       19.69      3.78 o 
 -10   0   6       81.41       97.02      5.25 o 
  -9   0   6        8.27       15.02      2.35 o 
  -8   0   6        4.53        7.40      2.07 o 
  -7   0   6       15.60       12.59      2.35 o 
  -6   0   6      103.42      132.27      4.82 o 
  -5   0   6     1365.04     1551.79     15.35 o 
  -4   0   6      311.03      313.63      6.74 o 
  -3   0   6       14.79       17.18      1.93 o 
  -2   0   6      339.38      302.64      6.44 o 
  -1   0   6      194.91      174.81      4.97 o 
   0   0   6       30.96       22.79      1.56 o 
   1   0   6       76.84       74.66      3.57 o 
   2   0   6      231.25      205.30      5.78 o 
   3   0   6       90.38       73.70      3.71 o 
   4   0   6       80.87       72.16      4.01 o 
   5   0   6       76.25       76.57      4.42 o 
   6   0   6      114.49       87.91      4.95 o 
   7   0   6       57.29       50.77      4.37 o 
   8   0   6       23.73       20.00      3.42 o 
   9   0   6       68.35       72.72      5.09 o 
  10   0   6       12.81        8.39      3.40 o 
 -14   1   6        0.00        2.08      1.78 o 
 -13   1   6        6.86        5.28      5.05 o 
 -12   1   6        1.16        0.91      2.01 o 
 -11   1   6       59.30       63.61      3.50 o 
 -10   1   6       25.03       26.20      2.58 o 
  -9   1   6       34.75       37.77      2.49 o 
  -8   1   6       25.90       28.98      2.50 o 
  -7   1   6        0.37       -1.07      1.12 o 
  -6   1   6        3.05        4.33      1.16 o 
  -5   1   6       46.90       57.26      2.29 o 
  -4   1   6       56.20       50.78      3.01 o 
  -3   1   6       39.27       37.08      4.96 o 
  -2   1   6      194.05      178.22      3.65 o 
  -1   1   6        0.95        1.06      0.85 o 
   0   1   6       56.58       50.57      1.48 o 
   1   1   6      181.21      165.35      9.93 o 
   2   1   6       13.19       10.81      1.24 o 
   3   1   6        3.94        1.70      1.41 o 
   4   1   6        2.97       -0.83      1.44 o 
   5   1   6       47.41       40.48      3.72 o 
   6   1   6        0.01       -0.78      2.94 o 
   7   1   6       69.06       59.85      3.18 o 
   8   1   6       66.91       61.75      3.46 o 
   9   1   6        3.08        5.91      2.01 o 
  10   1   6        3.42        6.25      2.23 o 
 -13   2   6        0.00        0.58      2.15 o 
 -12   2   6       14.72       15.57      2.42 o 
 -11   2   6       24.63       25.75      3.48 o 
 -10   2   6       59.86       69.22      3.44 o 
  -9   2   6      251.92      276.98     16.13 o 
  -8   2   6       15.20       14.39      3.23 o 
  -7   2   6       40.26       41.53      3.23 o 
  -6   2   6       24.85       22.50      1.89 o 
  -5   2   6      254.83      274.26     17.39 o 
  -4   2   6       71.53       82.60      7.41 o 
  -3   2   6      116.14       96.30      2.81 o 
  -2   2   6       21.86       23.47      1.61 o 
  -1   2   6       97.93      103.04      2.89 o 
   0   2   6      105.06      101.37      3.21 o 
   1   2   6       33.59       32.43      1.96 o 
   2   2   6       16.63       17.20      2.75 o 
   3   2   6      292.94      296.05     12.33 o 
   4   2   6        0.02        0.09      1.93 o 
   5   2   6      128.98      128.69      4.48 o 
   6   2   6       19.08       18.48      2.61 o 
   7   2   6        2.47        5.30      1.80 o 
   8   2   6        2.63        0.53      1.71 o 
   9   2   6        2.25        2.89      1.89 o 
  10   2   6       14.93       18.41      2.83 o 
 -13   3   6        3.76        9.21      2.05 o 
 -12   3   6        0.79        0.00      2.08 o 
 -11   3   6        9.18        9.72      2.22 o 
 -10   3   6       29.06       27.54      2.97 o 
  -9   3   6      283.08      319.48     21.18 o 
  -8   3   6       93.26       94.08      9.76 o 
  -7   3   6       46.75       60.37      7.60 o 
  -6   3   6       20.58       20.51      3.81 o 
  -5   3   6        2.17        2.57      1.22 o 
  -4   3   6        0.02        1.36      1.09 o 
  -3   3   6       52.77       49.21      3.41 o 
  -2   3   6        1.96        3.47      0.97 o 
  -1   3   6       15.66       15.76      1.49 o 
   0   3   6      228.34      230.52      9.86 o 
   1   3   6       76.29       76.42      9.68 o 
   2   3   6      376.23      367.32     39.54 o 
   3   3   6      217.86      204.02     19.72 o 
   4   3   6      302.26      283.31     33.28 o 
   5   3   6       33.46       33.08      4.36 o 
   6   3   6       30.37       24.34      2.51 o 
   7   3   6      104.01       94.59      5.77 o 
   8   3   6        8.99        9.17      2.33 o 
   9   3   6        0.44        2.02      2.95 o 
  10   3   6       30.46       30.31      5.08 o 
 -12   4   6        9.60        5.41      3.37 o 
 -11   4   6        2.52        1.85      2.76 o 
 -10   4   6        2.92        1.93      2.76 o 
  -9   4   6      182.08      179.07      7.53 o 
  -8   4   6        0.81       -1.68      2.65 o 
  -7   4   6        7.62        4.11      2.46 o 
  -6   4   6       87.54       96.17      4.90 o 
  -5   4   6       42.77       49.27      3.54 o 
  -4   4   6       37.78       31.89      3.04 o 
  -3   4   6       41.35       41.48      3.01 o 
  -2   4   6       39.12       38.05      3.21 o 
  -1   4   6       22.94       24.58      2.49 o 
   0   4   6      119.98      141.20     33.14 o 
   1   4   6       27.57       29.86      3.23 o 
   2   4   6      497.99      592.44     11.02 o 
   3   4   6      305.71      364.60      9.03 o 
   4   4   6       26.19       29.80      3.45 o 
   5   4   6       57.35       57.29      4.67 o 
   6   4   6        0.01        2.32      2.18 o 
   7   4   6        0.06       -2.51      3.04 o 
   8   4   6       39.49       39.81      4.20 o 
   9   4   6        0.79       -2.07      3.06 o 
 -12   5   6        1.51       -3.34      3.34 o 
 -11   5   6       23.08       20.22      3.95 o 
 -10   5   6        3.36        1.82      2.93 o 
  -9   5   6       64.70       52.76      4.92 o 
  -8   5   6       43.98       46.17      4.28 o 
  -7   5   6        1.12       -2.10      2.10 o 
  -6   5   6        3.29        2.62      2.04 o 
  -5   5   6        7.19        3.48      2.32 o 
  -4   5   6       21.31       14.39      2.46 o 
  -3   5   6        0.00        0.91      1.88 o 
  -2   5   6       85.22       71.41      3.95 o 
  -1   5   6        0.90       -1.08      1.82 o 
   0   5   6       28.62       29.19      3.23 o 
   1   5   6        0.28        0.19      1.99 o 
   2   5   6      240.78      274.01      8.10 o 
   3   5   6      278.67      345.67      9.49 o 
   4   5   6       28.17       25.49      4.23 o 
   5   5   6       39.43       46.61      4.53 o 
   6   5   6       14.96       24.80      3.29 o 
   7   5   6        0.65        2.15      2.48 o 
   8   5   6        2.52        1.16      3.37 o 
 -11   6   6        1.64        1.21      3.29 o 
 -10   6   6        2.03       -0.28      3.06 o 
  -9   6   6        0.00       -2.37      3.01 o 
  -8   6   6       92.02       70.59      5.64 o 
  -7   6   6        8.26        9.66      2.71 o 
  -6   6   6        4.52        5.85      2.65 o 
  -5   6   6        5.22        4.11      2.37 o 
  -4   6   6        5.32       -0.64      2.48 o 
  -3   6   6        6.56        2.68      2.26 o 
  -2   6   6        2.18       -1.02      2.51 o 
  -1   6   6       46.87       33.24      3.40 o 
   0   6   6       17.14       17.92      1.94 o 
   1   6   6        8.71       11.68      2.60 o 
   2   6   6       85.12      100.79      5.70 o 
   3   6   6       55.28       58.14      5.22 o 
   4   6   6      231.12      278.21      9.06 o 
   5   6   6        1.91        0.77      2.76 o 
   6   6   6        1.35        4.64      2.57 o 
   7   6   6        6.00        8.72      3.26 o 
 -10   7   6        5.61        6.76      3.59 o 
  -9   7   6        1.59        1.46      2.93 o 
  -8   7   6       45.20       37.08      4.34 o 
  -7   7   6       37.60       44.45      4.23 o 
  -6   7   6        6.75        7.76      2.76 o 
  -5   7   6       45.12       41.39      4.31 o 
  -4   7   6        3.46       -2.60      2.60 o 
  -3   7   6       12.78        8.56      3.12 o 
  -2   7   6        5.19        4.14      2.57 o 
  -1   7   6       44.54       39.81      3.70 o 
   0   7   6        0.77       -2.90      2.90 o 
   1   7   6        4.51        9.53      2.84 o 
   2   7   6       51.82       74.25      5.17 o 
   3   7   6       29.74       40.60      4.92 o 
   4   7   6       68.34      100.02      6.30 o 
   5   7   6        3.89        9.00      3.17 o 
   6   7   6        0.22        0.30      3.09 o 
  -8   8   6       15.88        8.20      4.11 o 
  -7   8   6        4.20        5.52      2.87 o 
  -6   8   6        2.35        3.64      2.57 o 
  -5   8   6        6.16        8.14      3.04 o 
  -4   8   6       12.73       18.80      3.23 o 
  -3   8   6        4.58        1.82      2.65 o 
  -2   8   6       10.59       11.93      2.95 o 
  -1   8   6       24.73       16.35      3.45 o 
   0   8   6        4.85        6.18      1.78 o 
   1   8   6        9.95       14.19      3.20 o 
   2   8   6        0.42       -3.29      3.29 o 
   3   8   6       32.61       44.69      4.25 o 
   4   8   6       54.66       65.51      5.94 o 
  -5   9   6        0.33       -2.13      2.87 o 
  -4   9   6        0.06        4.17      3.04 o 
  -3   9   6        8.99        8.53      3.45 o 
  -2   9   6        5.93        3.20      3.34 o 
  -1   9   6       35.27       29.83      4.53 o 
   0   9   6        0.01        0.90      2.15 o 
   1   9   6       10.11        5.41      3.37 o 
   2   9   6        6.33        7.07      3.84 o 
 -13   1   7       15.42       14.01      2.87 o 
 -12   1   7       31.01       28.46      4.83 o 
 -11   1   7      107.32      109.93      8.17 o 
 -10   1   7      136.97      148.20      4.68 o 
  -9   1   7       33.10       40.20      2.73 o 
  -8   1   7       12.24       13.22      2.53 o 
  -7   1   7      117.99      125.62      4.83 o 
  -6   1   7       96.10      107.68      7.01 o 
  -5   1   7      106.19      110.30      4.55 o 
  -4   1   7       10.20        9.46      1.37 o 
  -3   1   7        0.00       -1.00      1.21 o 
  -2   1   7       13.06       11.56      1.42 o 
  -1   1   7      731.24      648.93      7.49 o 
   0   1   7       53.25       45.74      1.56 o 
   1   1   7      551.95      494.60     10.54 o 
   2   1   7       12.09       10.43      2.14 o 
   3   1   7        1.65        2.10      2.46 o 
   4   1   7        3.10        1.98      1.59 o 
   5   1   7      116.49       98.67      3.80 o 
   6   1   7      292.04      244.40     12.66 o 
   7   1   7       14.14       15.90      2.29 o 
   8   1   7        1.57        0.13      2.95 o 
   9   1   7        0.01        0.59      1.79 o 
 -13   2   7        8.20        9.99      2.54 o 
 -12   2   7        0.14       -2.11      2.11 o 
 -11   2   7      149.93      162.63      5.51 o 
 -10   2   7       50.02       56.07      5.04 o 
  -9   2   7       96.61       99.80      3.82 o 
  -8   2   7       20.39       23.08      2.12 o 
  -7   2   7       21.92       28.06      2.17 o 
  -6   2   7       19.26       16.95      1.92 o 
  -5   2   7       32.60       31.57      2.19 o 
  -4   2   7       48.36       51.15      2.45 o 
  -3   2   7        2.29        3.06      1.17 o 
  -2   2   7       26.06       25.05      1.81 o 
  -1   2   7       27.00       24.22      1.81 o 
   0   2   7      262.12      236.58      3.54 o 
   1   2   7      606.92      535.21     19.35 o 
   2   2   7       14.61       14.29      3.81 o 
   3   2   7        2.84        3.59      1.44 o 
   4   2   7        2.29        3.33      1.42 o 
   5   2   7       72.58       67.83      3.17 o 
   6   2   7        7.24        6.40      2.11 o 
   7   2   7       12.25       16.21      2.14 o 
   8   2   7        7.13        8.78      2.75 o 
   9   2   7        8.37        8.59      3.29 o 
 -13   3   7        2.35        7.56      2.31 o 
 -12   3   7        0.58        1.01      2.26 o 
 -11   3   7       35.63       35.60      3.10 o 
 -10   3   7       10.14       12.21      2.44 o 
  -9   3   7       32.86       33.60      3.74 o 
  -8   3   7        3.16        1.93      3.48 o 
  -7   3   7       95.74      116.12     13.83 o 
  -6   3   7       57.69       62.23      8.08 o 
  -5   3   7       12.82       14.76      2.33 o 
  -4   3   7       57.00       57.47      2.52 o 
  -3   3   7        1.95       -0.43      1.95 o 
  -2   3   7       53.46       50.56      2.54 o 
  -1   3   7       13.05       11.72      1.58 o 
   0   3   7      127.67      119.64      2.74 o 
   1   3   7      460.20      451.68     41.44 o 
   2   3   7      377.83      391.41     50.75 o 
   3   3   7        2.69        1.44      2.18 o 
   4   3   7        0.89        1.65      1.60 o 
   5   3   7       11.88       11.53      4.54 o 
   6   3   7        2.35        3.13      1.75 o 
   7   3   7        0.76        2.11      1.76 o 
   8   3   7        1.86       -0.07      3.70 o 
   9   3   7        9.73       11.40      3.56 o 
 -12   4   7        0.69        0.61      3.04 o 
 -11   4   7        0.01       -2.21      2.76 o 
 -10   4   7        3.80       -1.55      2.82 o 
  -9   4   7        1.92        4.09      2.35 o 
  -8   4   7        4.87        6.76      2.54 o 
  -7   4   7       27.86       25.11      3.20 o 
  -6   4   7        9.92       10.91      2.43 o 
  -5   4   7       36.41       42.05      3.54 o 
  -4   4   7        8.86        5.83      2.49 o 
  -3   4   7        8.36        6.82      2.13 o 
  -2   4   7      109.81       93.42      4.57 o 
  -1   4   7       16.18       11.96      2.51 o 
   0   4   7        2.73        3.89      2.07 o 
   1   4   7        4.82        2.90      3.01 o 
   2   4   7      305.04      358.93      9.19 o 
   3   4   7       91.37      113.69      5.72 o 
   4   4   7        0.13        1.35      2.54 o 
   5   4   7        2.19        5.77      2.76 o 
   6   4   7       33.08       37.92      4.59 o 
   7   4   7        7.53        9.14      3.15 o 
   8   4   7       22.52       32.23      4.61 o 
 -11   5   7        4.68        5.00      2.87 o 
 -10   5   7        4.55        4.14      3.12 o 
  -9   5   7        7.47       13.94      2.95 o 
  -8   5   7        0.17        7.29      1.99 o 
  -7   5   7       22.03       21.24      3.07 o 
  -6   5   7        4.06        5.94      2.51 o 
  -5   5   7        6.43        5.94      2.24 o 
  -4   5   7        9.46       13.20      2.57 o 
  -3   5   7      195.40      165.14      6.48 o 
  -2   5   7      101.21      102.10      5.23 o 
  -1   5   7       51.71       38.94      3.79 o 
   0   5   7        9.42       12.45      3.73 o 
   1   5   7        4.87        6.57      2.65 o 
   2   5   7       12.77       14.11      2.98 o 
   3   5   7       41.67       51.08      4.31 o 
   4   5   7        9.78       15.10      3.18 o 
   5   5   7       96.40      117.55      6.30 o 
   6   5   7       10.79       13.50      2.95 o 
   7   5   7        0.55       -3.23      3.31 o 
 -10   6   7        6.37        3.56      3.18 o 
  -9   6   7        0.83       -1.13      2.76 o 
  -8   6   7        0.02       -1.60      2.90 o 
  -7   6   7       17.38       19.69      3.51 o 
  -6   6   7       27.10       25.19      3.89 o 
  -5   6   7        0.37        0.25      2.51 o 
  -4   6   7        2.47        0.91      2.60 o 
  -3   6   7       69.43       48.40      4.67 o 
  -2   6   7       22.62       20.58      3.42 o 
  -1   6   7        3.04       -0.91      2.15 o 
   0   6   7       51.32       62.46      7.24 o 
   1   6   7       13.71       19.00      2.73 o 
   2   6   7       19.24       27.17      3.92 o 
   3   6   7       71.57       74.91      5.56 o 
   4   6   7       29.29       40.88      4.58 o 
   5   6   7        1.54        3.64      3.37 o 
   6   6   7        6.79        7.12      3.26 o 
  -9   7   7        1.63       -0.30      3.56 o 
  -8   7   7        0.09        6.38      2.90 o 
  -7   7   7        2.92        1.10      3.01 o 
  -6   7   7        1.08        0.52      2.29 o 
  -5   7   7        4.00        6.76      2.57 o 
  -4   7   7        5.46        4.31      3.09 o 
  -3   7   7      111.71       99.66      6.00 o 
  -2   7   7        0.19       -2.24      2.48 o 
  -1   7   7       22.81       23.31      3.40 o 
   0   7   7        1.73        2.92      2.54 o 
   1   7   7       13.21       10.66      3.53 o 
   2   7   7       60.13       65.44      5.75 o 
   3   7   7       51.04       69.32      5.36 o 
   4   7   7        6.59       16.57      3.06 o 
   5   7   7        0.41       -3.34      3.34 o 
  -7   8   7        0.28        0.91      2.65 o 
  -6   8   7        1.20        5.63      2.82 o 
  -5   8   7        4.45        6.35      3.20 o 
  -4   8   7        0.03        5.38      2.51 o 
  -3   8   7        2.69        0.00      2.65 o 
  -2   8   7        5.31        9.19      2.60 o 
  -1   8   7        0.89        0.28      2.84 o 
   0   8   7       12.84       16.32      2.32 o 
   1   8   7       14.98       14.17      4.25 o 
   2   8   7       34.89       30.60      5.41 o 
   3   8   7       10.78       13.50      3.70 o 
 -13   0   8       99.69       98.13      6.86 o 
 -12   0   8      192.33      216.63      9.30 o 
 -11   0   8      183.07      199.73      8.61 o 
 -10   0   8       36.31       37.10      4.36 o 
  -9   0   8       49.02       46.20      4.31 o 
  -8   0   8        0.24       -2.43      2.43 o 
  -7   0   8       11.93       17.64      2.84 o 
  -6   0   8       19.93       20.38      2.62 o 
  -5   0   8        9.26        9.86      2.15 o 
  -4   0   8      162.72      164.56      5.96 o 
  -3   0   8       44.13       32.11      3.15 o 
  -2   0   8      121.99      115.87      4.98 o 
  -1   0   8      848.05      755.54     12.54 o 
   0   0   8        8.37        7.02      1.92 o 
   1   0   8       53.28       50.36      3.59 o 
   2   0   8       87.79       75.22      4.59 o 
   3   0   8      157.28      145.85      6.12 o 
   4   0   8      196.39      183.89      7.04 o 
   5   0   8        0.07       -0.72      2.13 o 
   6   0   8       17.35       14.50      3.09 o 
   7   0   8       21.99       28.56      3.76 o 
   8   0   8        0.14        1.77      2.71 o 
 -12   1   8        2.84       -0.92      3.71 o 
 -11   1   8       19.67       19.27      4.11 o 
 -10   1   8        6.29        5.55      2.23 o 
  -9   1   8        0.01        0.61      1.65 o 
  -8   1   8       42.80       51.01      2.86 o 
  -7   1   8        8.96        9.23      1.85 o 
  -6   1   8        7.20        9.33      1.47 o 
  -5   1   8        0.29       -0.37      1.22 o 
  -4   1   8        0.04        2.15      1.14 o 
  -3   1   8      130.22      130.48      3.77 o 
  -2   1   8       12.81       10.45      1.62 o 
  -1   1   8       30.03       28.37      2.20 o 
   0   1   8      372.84      347.54      6.39 o 
   1   1   8      106.23      101.07      3.66 o 
   2   1   8       40.20       39.77      2.51 o 
   3   1   8       12.63       11.44      1.93 o 
   4   1   8       97.93       82.56      3.58 o 
   5   1   8        0.00        2.60      2.39 o 
   6   1   8        5.58        9.11      3.84 o 
   7   1   8        7.93        8.96      2.07 o 
   8   1   8        1.56        0.90      2.06 o 
 -12   2   8       17.92       17.09      2.90 o 
 -11   2   8       34.44       33.83      3.20 o 
 -10   2   8        3.08        6.39      1.94 o 
  -9   2   8        3.38        2.68      1.74 o 
  -8   2   8        2.52        1.44      1.91 o 
  -7   2   8      112.97      117.40      4.04 o 
  -6   2   8        0.73        3.32      1.48 o 
  -5   2   8        9.89       11.40      1.82 o 
  -4   2   8        0.11        0.22      1.42 o 
  -3   2   8       25.94       24.24      2.02 o 
  -2   2   8        0.05        0.36      1.26 o 
  -1   2   8      139.71      122.56      3.84 o 
   0   2   8      252.18      237.58      7.00 o 
   1   2   8       93.45       86.65      6.21 o 
   2   2   8       25.18       28.34      3.78 o 
   3   2   8       13.00       13.95      3.88 o 
   4   2   8      106.06      102.60      6.60 o 
   5   2   8       24.93       24.87      2.63 o 
   6   2   8       20.79       18.27      2.41 o 
   7   2   8        2.95        2.57      4.51 o 
   8   2   8        0.16        2.47      1.95 o 
 -12   3   8        5.97        6.51      2.37 o 
 -11   3   8        8.03        8.24      2.15 o 
 -10   3   8        0.27       -0.25      2.07 o 
  -9   3   8       49.25       47.41      3.40 o 
  -8   3   8       12.42       13.40      2.20 o 
  -7   3   8       32.05       33.37      5.93 o 
  -6   3   8       33.73       36.42      2.62 o 
  -5   3   8       58.54       58.47      8.07 o 
  -4   3   8        2.03        0.81      2.75 o 
  -3   3   8      192.58      173.25      4.55 o 
  -2   3   8       45.25       43.39      2.50 o 
  -1   3   8       13.87       13.18      1.84 o 
   0   3   8      250.20      236.58      3.76 o 
   1   3   8       33.34       34.10      4.43 o 
   2   3   8       32.76       30.91      3.67 o 
   3   3   8      124.67      122.91     12.63 o 
   4   3   8       56.93       50.47      6.60 o 
   5   3   8        9.69        8.76      2.29 o 
   6   3   8        0.47        4.02      4.62 o 
   7   3   8        2.17        4.16      2.04 o 
 -11   4   8        0.08       -0.30      3.12 o 
 -10   4   8        2.97        4.69      2.76 o 
  -9   4   8        1.09        3.89      2.65 o 
  -8   4   8        1.59        2.21      2.84 o 
  -7   4   8       28.77       27.48      3.37 o 
  -6   4   8        0.51       -2.24      2.40 o 
  -5   4   8      151.28      141.83      6.17 o 
  -4   4   8        2.18        0.00      2.18 o 
  -3   4   8        0.83        1.66      1.79 o 
  -2   4   8        7.80        5.58      2.65 o 
  -1   4   8       17.15        9.39      2.62 o 
   0   4   8      123.95      127.59     14.93 o 
   1   4   8       19.91       28.36      3.42 o 
   2   4   8        6.36        7.54      2.65 o 
   3   4   8        5.57        5.27      2.93 o 
   4   4   8        0.01       -2.02      2.54 o 
   5   4   8        1.65        4.56      2.93 o 
   6   4   8        0.43        2.02      2.98 o 
   7   4   8       10.78       18.33      3.67 o 
 -10   5   8        0.29        4.69      2.54 o 
  -9   5   8       25.62       19.36      4.12 o 
  -8   5   8        9.33        7.10      3.26 o 
  -7   5   8        5.37        5.77      2.73 o 
  -6   5   8        1.11        3.62      2.32 o 
  -5   5   8       65.23       54.01      4.53 o 
  -4   5   8       40.57       35.89      3.98 o 
  -3   5   8       11.10       11.51      2.43 o 
  -2   5   8       46.19       41.69      3.90 o 
  -1   5   8       15.34       12.26      2.73 o 
   0   5   8        2.06        2.31      2.90 o 
   1   5   8        0.21       -1.19      2.73 o 
   2   5   8        2.39        1.49      2.90 o 
   3   5   8        0.24        2.57      2.48 o 
   4   5   8        0.00       -1.90      2.65 o 
   5   5   8        0.44       -0.58      3.26 o 
   6   5   8        0.14        2.13      2.71 o 
  -9   6   8        0.04       -0.88      2.95 o 
  -8   6   8        9.37        9.36      3.15 o 
  -7   6   8        0.01        1.63      2.32 o 
  -6   6   8        9.47        6.82      3.04 o 
  -5   6   8       28.70       30.13      3.84 o 
  -4   6   8       14.34        9.50      3.20 o 
  -3   6   8       29.09       24.75      3.26 o 
  -2   6   8        0.79       -0.75      2.24 o 
  -1   6   8        9.85        5.47      2.62 o 
   0   6   8        0.01       -1.78      1.78 o 
   1   6   8       13.78       19.99      3.29 o 
   2   6   8        0.49       -3.04      3.04 o 
   3   6   8        0.71        0.28      2.98 o 
   4   6   8       21.83       25.41      4.39 o 
   5   6   8        8.20        5.22      3.67 o 
  -7   7   8        1.43        6.54      2.87 o 
  -6   7   8        3.40        0.58      3.09 o 
  -5   7   8       13.66       15.44      3.70 o 
  -4   7   8       10.11       16.82      3.26 o 
  -3   7   8        3.96        2.18      2.87 o 
  -2   7   8        3.98        0.00      2.90 o 
  -1   7   8        3.64        2.73      2.73 o 
   0   7   8        1.01        3.61      4.73 o 
   1   7   8       44.96       53.84      5.11 o 
   2   7   8       12.66       19.94      3.53 o 
   3   7   8        1.81        4.56      3.45 o 
  -4   8   8       11.49        8.84      3.31 o 
  -3   8   8        0.90        2.40      2.71 o 
  -2   8   8        3.45        3.31      2.84 o 
  -1   8   8        0.12        0.91      3.01 o 
   0   8   8        4.36        9.17      2.32 o 
 -12   1   9       26.97       26.92      3.43 o 
 -11   1   9        6.06        8.99      2.40 o 
 -10   1   9        7.42        8.79      2.44 o 
  -9   1   9        5.05        5.21      2.12 o 
  -8   1   9        8.91       15.26      4.28 o 
  -7   1   9       14.26       16.02      2.20 o 
  -6   1   9        0.01        0.61      1.53 o 
  -5   1   9       20.77       22.56      5.68 o 
  -4   1   9       21.75       23.17      2.07 o 
  -3   1   9       13.55       11.38      2.01 o 
  -2   1   9      443.24      393.52      7.04 o 
  -1   1   9      783.10      729.27      9.49 o 
   0   1   9      218.20      197.22      3.67 o 
   1   1   9       26.80       22.95      2.30 o 
   2   1   9        6.62        5.51      1.70 o 
   3   1   9        1.44        2.74      1.82 o 
   4   1   9       19.10       15.93      2.36 o 
   5   1   9        0.05       -1.79      1.79 o 
   6   1   9        0.47       -1.02      2.44 o 
   7   1   9        0.07        2.13      1.82 o 
 -11   2   9       14.95       20.93      3.63 o 
 -10   2   9        0.01        2.10      1.84 o 
  -9   2   9        5.67        5.37      4.38 o 
  -8   2   9       28.98       32.12      3.18 o 
  -7   2   9       38.46       37.41      3.08 o 
  -6   2   9       49.68       56.04      6.04 o 
  -5   2   9       12.94       13.47      2.91 o 
  -4   2   9       32.35       30.10      2.35 o 
  -3   2   9       17.68       12.95      2.04 o 
  -2   2   9      137.23      117.14      4.12 o 
  -1   2   9       21.90       19.00      2.28 o 
   0   2   9        0.05       -0.27      1.06 o 
   1   2   9       44.03       47.33      2.95 o 
   2   2   9       96.63       95.64      4.37 o 
   3   2   9       12.70       12.28      3.07 o 
   4   2   9        4.22        4.96      1.88 o 
   5   2   9        5.51        4.55      2.18 o 
   6   2   9        1.09        0.65      2.07 o 
 -11   3   9        0.39       -1.54      2.26 o 
 -10   3   9        4.35        2.68      2.21 o 
  -9   3   9        4.08        1.64      2.18 o 
  -8   3   9       11.89       10.17      2.21 o 
  -7   3   9       21.51       22.46      3.63 o 
  -6   3   9        5.62        4.59      1.97 o 
  -5   3   9        2.82        2.73      2.50 o 
  -4   3   9        3.10        3.64      1.59 o 
  -3   3   9        0.01       -1.62      1.62 o 
  -2   3   9        7.76       12.27      1.85 o 
  -1   3   9        0.19       -2.22      2.22 o 
   0   3   9        9.72       11.35      2.59 o 
   1   3   9        2.82        3.40      1.60 o 
   2   3   9       12.13       10.26      2.25 o 
   3   3   9       20.66       22.42      4.75 o 
   4   3   9       42.63       43.34      7.43 o 
   5   3   9       14.30       18.96      4.40 o 
   6   3   9        6.76       10.53      4.86 o 
 -10   4   9        1.69        3.26      2.87 o 
  -9   4   9       42.13       44.06      4.61 o 
  -8   4   9        8.09        9.36      3.12 o 
  -7   4   9       13.50       19.96      3.20 o 
  -6   4   9        0.66        3.45      2.46 o 
  -5   4   9       91.67       75.32      5.36 o 
  -4   4   9       10.53        8.50      2.90 o 
  -3   4   9        4.75        6.76      2.26 o 
  -2   4   9        0.58        2.57      1.96 o 
  -1   4   9        0.15        2.13      2.13 o 
   0   4   9        0.05        1.32      1.75 o 
   1   4   9        4.76        2.48      2.95 o 
   2   4   9      105.41      128.57      7.00 o 
   3   4   9       37.99       49.56      4.56 o 
   4   4   9        1.67        7.65      2.73 o 
   5   4   9        0.04        0.30      2.65 o 
  -9   5   9       12.35        5.96      3.67 o 
  -8   5   9        7.44        3.70      3.42 o 
  -7   5   9       10.03        0.55      4.20 o 
  -6   5   9        0.00        3.70      2.71 o 
  -5   5   9        0.41       -2.73      2.73 o 
  -4   5   9        6.82       10.66      2.84 o 
  -3   5   9       23.48       23.89      3.73 o 
  -2   5   9       11.48       10.33      2.68 o 
  -1   5   9        4.29        4.06      2.37 o 
   0   5   9        0.11       -1.73      1.73 o 
   1   5   9       34.99       37.79      4.42 o 
   2   5   9        0.94       -3.20      3.20 o 
   3   5   9        0.35        3.15      2.87 o 
   4   5   9        0.35        1.21      3.09 o 
  -8   6   9        0.10       -3.26      3.26 o 
  -7   6   9       30.25       42.15      4.50 o 
  -6   6   9        4.57        1.13      3.34 o 
  -5   6   9        1.53        4.20      2.43 o 
  -4   6   9       16.22       19.80      3.51 o 
  -3   6   9        0.39        2.73      2.37 o 
  -2   6   9        7.37        8.48      2.76 o 
  -1   6   9        2.02       -2.48      2.90 o 
   0   6   9       15.08       14.53      2.55 o 
   1   6   9       14.66       13.23      4.20 o 
   2   6   9       10.76       10.99      3.56 o 
   3   6   9        0.41       -0.94      3.59 o 
  -5   7   9        7.06        6.68      3.04 o 
  -4   7   9       10.46        8.70      3.01 o 
  -3   7   9        1.14       -0.61      3.31 o 
  -2   7   9        0.13        2.10      2.76 o 
  -1   7   9        2.46        0.00      2.95 o 
   0   7   9        1.22       -0.76      2.33 o 
 -11   0  10        1.37        4.58      3.15 o 
 -10   0  10       21.25       26.59      4.39 o 
  -9   0  10       17.18       22.75      3.67 o 
  -8   0  10       20.26       25.10      3.84 o 
  -7   0  10        1.40        3.51      2.40 o 
  -6   0  10        6.46        6.54      2.57 o 
  -5   0  10        4.32        4.97      2.43 o 
  -4   0  10       84.24       88.81      5.31 o 
  -3   0  10      485.10      467.92     11.56 o 
  -2   0  10      160.68      138.49      6.84 o 
  -1   0  10      103.31       94.26      5.75 o 
   0   0  10       24.85       26.25      2.38 o 
   1   0  10       17.74       20.63      3.48 o 
   2   0  10        6.47        4.91      2.90 o 
   3   0  10        2.67        1.08      2.46 o 
   4   0  10       12.74       22.50      3.37 o 
   5   0  10        0.14        0.30      2.68 o 
 -11   1  10        5.48        6.96      2.62 o 
 -10   1  10        5.97        7.81      3.93 o 
  -9   1  10        0.08        3.00      1.96 o 
  -8   1  10        0.49       -0.79      1.93 o 
  -7   1  10        8.57        7.30      2.53 o 
  -6   1  10        0.64        1.95      1.66 o 
  -5   1  10        5.28        4.42      1.92 o 
  -4   1  10       46.54       48.08      7.17 o 
  -3   1  10      210.91      213.62      5.71 o 
  -2   1  10        0.10       -1.91      1.91 o 
  -1   1  10       17.20       15.94      3.20 o 
   0   1  10        4.02        4.13      1.33 o 
   1   1  10       17.35       16.51      5.25 o 
   2   1  10        0.21        0.29      1.73 o 
   3   1  10        0.84        1.22      1.87 o 
   4   1  10        0.68        0.57      2.58 o 
   5   1  10       10.77       10.95      2.43 o 
 -10   2  10        4.28        6.15      2.17 o 
  -9   2  10        0.43       -0.15      2.01 o 
  -8   2  10        4.09        4.96      5.92 o 
  -7   2  10       53.90       51.27      3.34 o 
  -6   2  10        1.74        5.77      1.82 o 
  -5   2  10       11.43        8.15      2.11 o 
  -4   2  10        5.19        7.10      1.79 o 
  -3   2  10      141.41      141.23      4.93 o 
  -2   2  10       40.92       37.19      5.30 o 
  -1   2  10        7.38        4.74      2.03 o 
   0   2  10        9.76       11.05      1.41 o 
   1   2  10        8.89        9.55      2.06 o 
   2   2  10       27.71       26.58      2.65 o 
   3   2  10        0.17       -0.11      2.10 o 
   4   2  10        5.97        6.35      2.40 o 
 -10   3  10        0.89       -2.30      2.33 o 
  -9   3  10        2.32        2.09      2.23 o 
  -8   3  10        0.01        0.58      1.94 o 
  -7   3  10       18.86       16.13      2.29 o 
  -6   3  10        3.44        7.15      1.84 o 
  -5   3  10       30.39       30.22      2.88 o 
  -4   3  10       62.49       58.65      3.54 o 
  -3   3  10       90.93       86.67      4.15 o 
  -2   3  10        0.01        1.12      1.80 o 
  -1   3  10       19.18       18.87      2.42 o 
   0   3  10        4.53        2.85      1.51 o 
   1   3  10        0.00       -1.91      1.91 o 
   2   3  10       15.84       17.74      2.27 o 
   3   3  10        1.32        0.47      2.44 o 
   4   3  10       23.28       26.01      2.85 o 
  -9   4  10       29.43       36.60      4.83 o 
  -8   4  10        6.66        7.59      3.62 o 
  -7   4  10       11.80        9.31      3.29 o 
  -6   4  10        0.32       -2.18      2.82 o 
  -5   4  10        0.01       -0.28      2.71 o 
  -4   4  10       22.89       22.45      3.78 o 
  -3   4  10        2.47       -2.10      3.01 o 
  -2   4  10       15.60       13.17      3.56 o 
  -1   4  10        0.07       -0.80      2.40 o 
   0   4  10        0.43       -1.76      2.05 o 
   1   4  10        1.00        0.28      2.93 o 
   2   4  10       20.35       26.07      3.76 o 
   3   4  10        0.97        2.71      2.71 o 
  -7   5  10        3.12        8.39      2.71 o 
  -6   5  10        3.08        2.62      3.23 o 
  -5   5  10        0.09       -2.57      2.84 o 
  -4   5  10        0.25       -1.96      2.65 o 
  -3   5  10        0.01       -2.90      2.90 o 
  -2   5  10        0.29       -1.41      2.84 o 
  -1   5  10        0.88        1.71      2.40 o 
   0   5  10       15.13       15.25      2.62 o 
   1   5  10        0.59        0.61      3.20 o 
   2   5  10        9.63        7.68      4.00 o 
  -5   6  10        5.42        7.65      3.12 o 
  -4   6  10        0.95        3.95      2.71 o 
  -3   6  10        8.87       18.08      3.31 o 
  -2   6  10        6.87       10.57      3.04 o 
  -1   6  10        0.62        5.19      2.57 o 
  -9   1  11       35.46       32.45      4.27 o 
  -8   1  11       12.93       12.72      2.78 o 
  -7   1  11       34.35       32.57      5.51 o 
  -6   1  11       34.67       44.81      3.32 o 
  -5   1  11        0.00       -0.85      2.00 o 
  -4   1  11       83.07       70.92      3.98 o 
  -3   1  11       13.89       10.75      2.91 o 
  -2   1  11        0.69        0.34      1.81 o 
  -1   1  11        4.37        2.18      1.89 o 
   0   1  11        1.69        0.61      2.03 o 
   1   1  11        9.46       13.31      2.11 o 
   2   1  11        1.29        3.12      2.95 o 
   3   1  11       22.71       32.31      5.54 o 
  -8   2  11        6.05        4.32      2.98 o 
  -7   2  11        0.40        0.08      2.01 o 
  -6   2  11       12.27       12.82      2.60 o 
  -5   2  11       69.37       78.03      4.06 o 
  -4   2  11        4.34        4.65      2.20 o 
  -3   2  11       50.56       51.85      3.44 o 
  -2   2  11        1.54       -0.74      2.06 o 
  -1   2  11        3.80        6.21      2.90 o 
   0   2  11        2.76        3.01      1.38 o 
   1   2  11        9.75       14.69      2.04 o 
   2   2  11        9.55        7.31      2.32 o 
  -8   3  11        0.26        6.32      4.15 o 
  -7   3  11        0.07        0.92      2.08 o 
  -6   3  11        0.40       -1.87      1.97 o 
  -5   3  11       88.11      102.23      5.43 o 
  -4   3  11        3.91        6.47      2.31 o 
  -3   3  11       44.89       46.03      4.79 o 
  -2   3  11        1.33        2.07      1.95 o 
  -1   3  11        0.21        2.33      1.69 o 
   0   3  11        0.01       -1.22      1.36 o 
   1   3  11        3.61        1.97      2.09 o 
  -6   4  11        3.13        2.73      3.12 o 
  -5   4  11       63.25       57.59      5.53 o 
  -4   4  11        5.60        0.30      3.56 o 
  -3   4  11        3.43        4.11      2.62 o 
  -2   4  11        0.52        3.56      2.71 o 
  -1   4  11       33.14       34.75      4.67 o 
   0   4  11       36.85       41.66      3.20 o 
  -6   0  12        4.01       -0.30      3.56 o 
  -5   0  12        0.17       -2.40      3.01 o 
  -4   0  12        5.91       10.16      3.06 o 
  -3   0  12        2.11        3.59      2.93 o 
  -2   0  12       16.85       20.13      3.76 o 
  -1   0  12        4.74        4.89      2.87 o 
  -6   1  12       13.48       17.57      2.44 o 
  -5   1  12        0.60       -2.20      3.33 o 
  -4   1  12        1.41       -2.19      2.19 o 
  -3   1  12        0.59       -2.00      2.00 o 
  -2   1  12        0.01        1.05      1.96 o 
  -1   1  12       14.99       20.94      2.53 o 
  -4   2  12        5.00        7.12      3.06 o 
  -3   2  12       11.67       12.31      2.65 o 
  -2   2  12       19.77       21.26      3.81 o 
                                                 
